# Supplementary material for: The Pleistocene high-elevation environments between 2.02 and 0.6 Ma at Melka Kunture (Upper Awash Valley, Ethiopia) based upon stable isotope analysis
Source: Sci Rep. 2024 Mar 19;14:6619. doi: 10.1038/s41598-024-56768-x (PMC10950861; doi:10.1038/s41598-024-56768-x)
Supplement: Supplementary file 1 — Supplementary Tables. [file 41598_2024_56768_MOESM1_ESM.xlsx]

## Sheet: Table S1
Table S1. Distribution of the vertebrate taxa in the various sites of Melka Kunture (after Geraads et al., 2022).
Taxon	Garba IV E-F	Garba IV C-D	Gombore I B-C	Gombore I γ	Simbiro III	Garba XIII	Garba XII	Gombore II	Garba I	Garba III
Pseudocivetta ingens	+
cf. Hyaena sp.								+
Megantereon sp.			+
Lupulella sp.				+				+
Theropithecus oswaldi		+					+
Elephas recki recki		cf.	cf.				cf.		+
Stylohipparion sp.		+	+	+				+
Equus cf. capensis	cf.	+
Equus cf. stenonis	cf.	+	+
Equus cf. mauritanicum								+
Equus sp.	cf.	+	+	+	+	+	+		+	+
Diceros sp.								+
Hippopotamus cf. amphibius	+	+	+	+	+	+	+	+	+	+
Hippopotamus cf. aethiopicus			+
Kolpochoerus majus	+	+
Kolpochoerus cf. olduvaiensis	+		+
Metridiochoerus cf. andrewsi	+	+	sp.	+				sp.
Metridiochoerus modestus		cf.					+
Phacochoerus sp.										+
Suidae indet.					+				+
Giraffa cf. camelopardalis		+			cf.			+		+
Sivatherium maurusium		+		+
Pelorovis oldowayensis								sp.
Pelorovis turkanensis brachyceras	?	+	sp.		+
Bovini indet.							+	+	+	+
Hippotragini indet.				+	?		?
Kobus sp. (small)	+	+		+	?			+	+	+
Kobus cf. ellipsiprymnus								?
Connochaetes gentryi leptoceras	cf.	+	cf.	?	cf.
Connochaetes taurinus							sp.	+	+	+
Damaliscus strepsiceras	cf.	+	+			sp.
Damaliscus cf. korrigum		+		+	+		+	+	+	+
Parmularius cf. angusticornis		+		+
Gazella cf. rufifrons	sp.	+	sp.	+				sp.		sp.
Antidorcas cf. recki		+
Antilopini indet.									+
Stenocephalomys sp.										+
Oenomys kunturensis										+
Arvicanthis sp.		+
Muridae indet.					+
Otomys cf. typus										+
Tachyoryctes konjitae		+		+	+			+		+
Hystrix cf. cristata									+
Hystrix sp.		+
Tadorna sp.								+
Cygnus sp.		+
Crocodylus sp.		+	+					+
Chelonia indet.		+

## Sheet: Table S2
Table S2. Composition of pollen samples from Melka Kunture (Bonnefille et al., 2018; after Geraads et al., 2022).
		Garba IV	Gombore I	Kella	Gombore II	Garba I
Arboreal pollen
Pistacia	Anacardiaceae			3
Rhus	Anacardiaceae				1
Heteromorfia	Aplaceae		2
Carissa edulis	Apocynaceae		1
Polyscias ferruginea	Araliaceae		1
Piliostigma thionningii	Caesalpinaceae			1	3
	other Caesalpinaceae				1
	Combretaceae			1		1
Juniperus procera	Cupressaceae		100		2
Encephalartos	Cycadaceae			32
Euclea + Maba	Ebenaceae			2	4
Hymenocardia acida	Euphorbiaceae					2
Cadia	Fabaceae			4	1
Calpumia subdecandra	Fabaceae			1
Hypericum	Hypericaceae		2
	Loganiaceae			1
Acacia	Mimosaceae				5	10
Trilepisium	Moraceae				5
Myrica salicifolia	Myricaceae		1	2
Myrsine africana	Myrsinaceae	1		1
Syzygìum guineeense	Myrtaceae			8	2
Olea	Oleaceae		2	6	7	1
	Palmae			16
Podocarpus	Podocarpaceae	1	11	11	10	29
Clematis	Ranunculaceae		1	1
	Rhamnaceae				1
Hagenia abyssinica	Rosaceae			1	4
Pygeum africanum	Rosaceae				1
Psychotria	Rubiaceae			5
Fagaropsis angolensis	Rutaceae				1
Dadonaea viscosa	Sapindaceae		1	4	44	17
Sapium ellipticum	Sapotaceae				3
Brucea antidysenterica	Simarubaceae				1	2
Tamarix	Tamaricaceae			2
Celtis	Ulmaceae				1	5
Lianas
Cissus quadranguaris	Vitaceae			1
Non-Arboreal pollen
Barleria	Acanthaceae					1
Dyschoriste	Acanthaceae			3
Achyranthes aspera	Amaranthaceae			1
Achyranthes + other Apiaceae	Apiaceae		3	5	2
	Aster. Cichoriae					6
	Aster. Tubuliflorae	10	2	7	5	8
Artemisia	Asteraceae					1
Carduus	Asteraceae		1
	Caryophyliaceae				1
	Chenopodiaceae		4	8	2	5
	Cyperaceae		11	5	2	10
Euphorbia	Euphorbiaceae			1	1
Rhynchosia	Fabaceae		1
Plectranthus	Labiateae		1
Plantago africana	Plantaginaceae	2	6	17	6	5
	Poaceae	96	290	169	442	555
Rumex	Polygonaceae		1	2	2	4
Anthospermum	Rubiaceae		3
Osyris	Santalaceae				1
Typha	Typhaceae		1
	Pteridophyta	1	9	2	1	6
Total		110	446	321	561	662

## Sheet: Table S3
	Table S3. Faunal specimens information and stable carbon and oxygen isotopic results from Melka Kunture (Upper Awash Valley, Ethiopia) (2.02 - 0.6 Ma).
	Sample ID	Fauna ID	Site/level	Age (Ma)	Lithic technocomplex	Element	Order	Family	Tribe	Species	Tissue	δ¹³C (VPDB)	δ¹⁸O (SMOW)	Reference
1	MLK 347	MK 09 GAR IV F 178	Garba IV F	2.02	Oldowan	lower premolar	Artiodactyla	Hippopotamidae	-	Hippopotamus cf. amphibius	enamel	-0.1	27.2	this study
2	MLK 499	MK 79 GAR IV F 30018	Garba IV F	2.02	Oldowan	moalr	Perissodactyla	Equidae	-	-	enamel	0.07	24.87	this study
3	MLK 312	MK 05 GAR IV E 305	Garba IV E	2.00	Oldowan	fragment	Artiodactyla	Hippopotamidae	-	Hippopotamus cf. amphibius	enamel	-0.2	27.1	this study
4	MLK 313	MK 05 GAR IV E 218	Garba IV E	2.00	Oldowan	upper canine fragment	Artiodactyla	Hippopotamidae	-	Hippopotamus cf. amphibius	enamel	-0.6	22.9	this study
5	MLK 314	MK 05 GAR IV E 134	Garba IV E	2.00	Oldowan	incisor	Perissodactyla	Equidae	-	-	enamel	2.07	25.5	this study
6	MLK 315	MK 05 GAR IV E 260	Garba IV E	2.00	Oldowan	upper molar	Perissodactyla	Equidae	-	Equus	enamel	0.1	28.4	this study
7	MLK 316	MK 05 GAR IV E 324	Garba IV E	2.00	Oldowan	premolar	Artiodactyla	Hippopotamidae	-	Hippopotamus cf. amphibius	enamel	0.8	26.4	this study
8	MLK 317	MK 05 GAR IV E 61	Garba IV E	2.00	Oldowan	lower incisor fragment	Artiodactyla	Hippopotamidae	-	Hippopotamus cf. amphibius	enamel	-1.3	25.7	this study
9	MLK 318	MK 05 GAR IV E 452	Garba IV E	2.00	Oldowan	molar	Perissodactyla	Equidae	-	Equus	enamel	0.2	30.7	this study
10	MLK 319	MK 05 GAR IV E 269	Garba IV E	2.00	Oldowan	molar	Perissodactyla	Equidae	-	-	enamel	-2.6	28.3	this study
11	MLK 320	MK 05 GAR IV E 74	Garba IV E	2.00	Oldowan	upper premolar	Perissodactyla	Equidae	-	Equus	enamel	1.3	27.4	this study
12	MLK 333	MK 09 GAR IV E 1398	Garba IV E	2.00	Oldowan	molar fragment	Perissodactyla	Equidae	-	-	enamel	-2.6	25.6	this study
13	MLK 323	MK 09 GAR IV E 1807	Garba IV E	2.00	Oldowan	upper molar	Artiodactyla	Bovidae	Alcelaphini	-	enamel	4.1	27.9	this study
14	MLK 334	MK 09 GAR IV E 1912	Garba IV E	2.00	Oldowan	moalr	Artiodactyla	Bovidae	Alcelaphini	-	enamel	2.9	26.7	this study
15	MLK 335	MK 09 GAR IV E 1823	Garba IV E	2.00	Oldowan	molar	Artiodactyla	Bovidae	Alcelaphini	-	enamel	2.5	32	this study
16	MLK 336	MK 09 GAR IV E 1839	Garba IV E	2.00	Oldowan	upper molar	Perissodactyla	Equidae	-	-	enamel	2.2	26.4	this study
17	MLK 337	MK 09 GAR IV E 1734	Garba IV E	2.00	Oldowan	molar >	Artiodactyla	Bovidae	Alcelaphini	-	enamel	3.8	27.6	this study
18	MLK 338	MK 09 GAR IV E 1935	Garba IV E	2.00	Oldowan	upper premolar	Artiodactyla	Bovidae	Alcelaphini	-	enamel	1.7	26.2	this study
19	MLK 339	MK 09 GAR IV E 1400	Garba IV E	2.00	Oldowan	molar > fragment	Artiodactyla	Bovidae	Alcelaphini	-	enamel	3.4	28.4	this study
20	MLK 340	MK 09 GAR IV E 1972	Garba IV E	2.00	Oldowan	molar	Perissodactyla	Equidae	-	-	enamel	-0.9	29.4	this study
21	MLK 341	MK 09 GAR IV E 1724	Garba IV E	2.00	Oldowan	lower molar	Artiodactyla	Bovidae	Alcelaphini	-	enamel	4.02	26.3	this study
22	MLK 370	MK 08 GAR IV E 1269	Garba IV E	2.00	Oldowan	tip lower canine	Artiodactyla	Suidae	-	-	enamel	1	22.6	this study
23	MLK 371	MK 08 GAR IV E 1154	Garba IV E	2.00	Oldowan	tip lower canine	Artiodactyla	Suidae	-	-	enamel	3.3	29.6	this study
24	MLK 430	MK 80 KAR I M 189	Karre I M	-	Oldowan	molar fragment	Artiodactyla	Bovidae	-	-	enamel	-1.7	29.79	this study
25	MLK 497	MK 69 GOM I D 2492	Gombore I D	-	Oldowan	tooth fragment	Artiodactyla	Bovidae	-	-	enamel	5.02	25.81	this study
26	MLK 495	MK 78 GOM I C 760	Gombore I C	-	Oldowan	tooth fragment	Artiodactyla	Bovidae	-	-	enamel	3.3	27.79	this study
27	MLK 1	MK 74 GAR IV D 7201	Garba IV D	1.95	Acheulean	upper canine fragment	Artiodactyla	Suidae	-	cf. Metridiochoerus	enamel	0.6	25.9	Briatico et al. (2023)
28	MLK 2	MK 74 GAR IV D 6394	Garba IV D	1.95	Acheulean	upper canine fragment	Artiodactyla	Hippopotamidae	-	Hippopotamus cf. amphibius	enamel	0.8	28.7	Briatico et al. (2023)
29	MLK 3	MK 74 GAR IV D 6045	Garba IV D	1.95	Acheulean	incisor	Artiodactyla	Hippopotamidae	-	Hippopotamus cf. amphibius	enamel	-0.4	24.4	Briatico et al. (2023)
30	MLK 4	MK 74 GAR IV D 1230	Garba IV D	1.95	Acheulean	lower canine fragment	Artiodactyla	Hippopotamidae	-	Hippopotamus cf. amphibius	enamel	2.6	23.1	Briatico et al. (2023)
31	MLK 5	MK 75 GAR IV D 6750	Garba IV D	1.95	Acheulean	lower canine fragment	Artiodactyla	Hippopotamidae	-	Hippopotamus cf. amphibius	enamel	0	21.2	Briatico et al. (2023)
32	MLK 11	MK 74 GAR IV D 7201	Garba IV D	1.95	Acheulean	canine	Artiodactyla	Hippopotamidae	-	Hippopotamus cf. amphibius	enamel	-0.7	26.4	this study
33	MLK 13	MK 75 GAR IV D 6750	Garba IV D	1.95	Acheulean	canine fragment	Artiodactyla	Hippopotamidae	-	Hippopotamus cf. amphibius	enamel	-0.3	22.1	this study
34	89000	MK 73 GARB IV D 3592	Garba IV D	1.95	Acheulean	upper molar	Artiodactyla	Hippopotamidae	-	Hippopotamus cf. amphibius	enamel	-4.7	25.3	Bocherens et al. (1996)
35	98800	MK 73GARB IV D 3610	Garba IV D	1.95	Acheulean	premolar	Artiodactyla	Hippopotamidae	-	Hippopotamus cf. amphibius	enamel	1.4	25.2	Bocherens et al. (1996)
36	98900	MK 73 GARB IV D 3538	Garba IV D	1.95	Acheulean	premolar	Artiodactyla	Hippopotamidae	-	Hippopotamus cf. amphibius	enamel	2.5	24.6	Bocherens et al. (1996)
37	88900	MK 73 GARB IV D 886	Garba IV D	1.95	Acheulean	molar	Artiodactyla	Hippopotamidae	-	Hippopotamus cf. amphibius	enamel	-0.8	29.9	Bocherens et al. (1996)
38	88800	MK 73 GARB IV D 976	Garba IV D	1.95	Acheulean	lower molar fragment	Artiodactyla	Bovidae	Alcelaphini	Damaliscus	enamel	1.9	31.7	Bocherens et al. (1996)
39	89400	MK 73 GARB IV D 886	Garba IV D	1.95	Acheulean	molar	Perissodactyla	Equidae	-	-	enamel	2.7	30.9	Bocherens et al. (1996)
40	MLK 348	MK 09 GAR IV D 714	Garba IV D	1.95	Acheulean	lower canine fragment	Artiodactyla	Hippopotamidae	-	Hippopotamus cf. amphibius	enamel	0.3	30.9	this study
41	MLK 349	MK 09 GAR IV D 4738	Garba IV D	1.95	Acheulean	molar	Perissodactyla	Equidae	-	-	enamel	1.9	25	this study
42	MLK 350	MK 09 GAR IV D 6532	Garba IV D	1.95	Acheulean	molar fragment	Artiodactyla	Hippopotamidae	-	Hippopotamus cf. amphibius	enamel	-0.7	30.07	this study
43	MLK 357	MK 74 GAR IV D 1575	Garba IV D	1.95	Acheulean	lower canine fragment	Artiodactyla	Hippopotamidae	-	Hippopotamus cf. amphibius	enamel	1.2	22.7	this study
44	MLK 358	MK 74 GAR IV D 1698	Garba IV D	1.95	Acheulean	lower canine fragment	Artiodactyla	Hippopotamidae	-	Hippopotamus cf. amphibius	enamel	0.6	21.9	this study
45	MLK 359	MK 74 GAR IV D 1905	Garba IV D	1.95	Acheulean	premolar	Artiodactyla	Hippopotamidae	-	Hippopotamus cf. amphibius	enamel	-2.2	22.07	this study
46	MLK 360	MK 75 GAR IV D 309	Garba IV D	1.95	Acheulean	premolar fragment	Artiodactyla	Hippopotamidae	-	Hippopotamus cf. amphibius	enamel	1.1	23.5	this study
47	MLK 361	MK 68 GAR IV 445	Garba IV D	1.95	Acheulean	molar fragment	Artiodactyla	Hippopotamidae	-	Hippopotamus cf. amphibius	enamel	0.2	20.8	this study
48	MLK 362	MK 75 GAR IV D 632	Garba IV D	1.95	Acheulean	upper premolar	Artiodactyla	Hippopotamidae	-	Hippopotamus cf. amphibius	enamel	0.1	22.8	this study
49	MLK 363	MK 74 GAR IV D 6365	Garba IV D	1.95	Acheulean	upper molar	Artiodactyla	Hippopotamidae	-	Hippopotamus cf. amphibius	enamel	0.01	27.1	this study
50	MLK 364	MK 72 GAR IV D 3963	Garba IV D	1.95	Acheulean	molar	Artiodactyla	Hippopotamidae	-	Hippopotamus cf. amphibius	enamel	0.4	20.5	this study
51	MLK 365	MK 72 GAR IV D 4007	Garba IV D	1.95	Acheulean	upper molar	Artiodactyla	Hippopotamidae	-	Hippopotamus cf. amphibius	enamel	1.2	21.9	this study
52	MLK 366	MK 72 GAR IV D 2104	Garba IV D	1.95	Acheulean	lower molar	Artiodactyla	Hippopotamidae	-	Hippopotamus cf. amphibius	enamel	-0.3	22.2	this study
53	MLK 367	MK 72 GAR IV D 6660	Garba IV D	1.95	Acheulean	molar >	Artiodactyla	Hippopotamidae	-	Hippopotamus cf. amphibius	enamel	-1.04	26.6	this study
54	MLK 372	MK ? GAR IV D 3152 (F 449)	Garba IV D	1.95	Acheulean	lower molar fragment	Artiodactyla	Suidae	-	Kolpochoerus	enamel	1.5	24.6	this study
55	MLK 373	MK 75 GAR IV D 7627	Garba IV D	1.95	Acheulean	upper molar	Artiodactyla	Bovidae	-	-	enamel	1.9	29.1	this study
56	MLK 374	MK 77 GAR IV D 5581	Garba IV D	1.95	Acheulean	tooth fragment	Artiodactyla	Hippopotamidae	-	Hippopotamus cf. amphibius	enamel	-0.05	28.5	this study
57	MLK 375	MK 77 GAR IV D 8250	Garba IV D	1.95	Acheulean	lower molar	Artiodactyla	Bovidae	Alcelaphini	-	enamel	4.5	23.5	this study
58	MLK 376	MK 77 GAR IV D 5607	Garba IV D	1.95	Acheulean	lower premolar	Artiodactyla	Hippopotamidae	-	Hippopotamus cf. amphibius	enamel	0.4	27.4	this study
59	MLK 377	MK 77 GAR IV D 5399	Garba IV D	1.95	Acheulean	lower molar	Artiodactyla	Bovidae	Alcelaphini	-	enamel	3.1	29.1	this study
60	MLK 378	MK 77 GAR IV D 5514	Garba IV D	1.95	Acheulean	lower molar	Artiodactyla	Bovidae	Alcelaphini	-	enamel	1.6	29.3	this study
61	MLK 402	MK 76 GAR IV D 9842	Garba IV D	1.95	Acheulean	molar	Artiodactyla	Bovidae	-	-	enamel	1.9	25.3	this study
62	MLK 403	MK 76 GAR IV D 8860	Garba IV D	1.95	Acheulean	upper molar	Artiodactyla	Bovidae	-	-	enamel	3.9	29.5	this study
63	MLK 404	MK 76 GAR IV D 9721	Garba IV D	1.95	Acheulean	upper molar	Artiodactyla	Bovidae	Alcelaphini	-	enamel	5.2	27.5	this study
64	MLK 405	MK 76 GAR IV D 5190	Garba IV D	1.95	Acheulean	lower canine fragment	Artiodactyla	Hippopotamidae	-	Hippopotamus cf. amphibius	enamel	2.1	23.2	this study
65	MLK 406	MK 76 GAR IV D 9921	Garba IV D	1.95	Acheulean	lower canine fragment	Artiodactyla	Hippopotamidae	-	Hippopotamus cf. amphibius	enamel	1.7	25.7	this study
66	MLK 407	MK 74 GAR IV D 7158	Garba IV D	1.95	Acheulean	canine	Artiodactyla	Hippopotamidae	-	Hippopotamus cf. amphibius	enamel	2.45	28.12	this study
67	MLK 408	MK 74 GAR IV D 6981	Garba IV D	1.95	Acheulean	canine	Artiodactyla	Hippopotamidae	-	Hippopotamus cf. amphibius	enamel	0.87	27.83	this study
68	MLK 415	MK 74 GAR IV D 1393	Garba IV D	1.95	Acheulean	molar	Artiodactyla	Bovidae	Alcelaphini	-	enamel	4.11	29.47	this study
69	MLK 416	MK 74 GAR IV D 7608	Garba IV D	1.95	Acheulean	upper molar	Artiodactyla	Bovidae	Alcelaphini	-	enamel	4.51	27.08	this study
70	MLK 417	MK 74 GAR IV D 6521	Garba IV D	1.95	Acheulean	upper molar	Artiodactyla	Bovidae	Alcelaphini	-	enamel	2.48	22.33	this study
71	MLK 418	MK 74 GAR IV D 6554	Garba IV D	1.95	Acheulean	molar	Artiodactyla	Bovidae	Alcelaphini	-	enamel	4.26	26.68	this study
72	MLK 419	MK 74 GAR IV D 6561	Garba IV D	1.95	Acheulean	lower molar	Artiodactyla	Bovidae	Alcelaphini	-	enamel	4.01	26.09	this study
73	MLK 420	MK 74 GAR IV D 6656	Garba IV D	1.95	Acheulean	molar	Artiodactyla	Bovidae	Alcelaphini	-	enamel	1.63	26.85	this study
74	MLK 356	MK74 GAR IV C 7609	Garba IV C	-	Acheulean	molar fragment	Artiodactyla	Hippopotamidae	-	Hippopotamus cf. amphibius	enamel	-1.4	22.2	this study
75	MLK 421	MK 74 GAR IV C 7592	Garba IV C	-	Acheulean	lower molar	Artiodactyla	Bovidae	-	-	enamel	4.13	25.36	this study
76	MLK 428	MK 74 GAR IV C 6378	Garba IV C	-	Acheulean	upper molar	Artiodactyla	Bovidae	Alcelaphini	-	enamel	-0.99	21.02	this study
77	MLK 6	MK 76 GOM I B 7450	Gombore I B	1.66	Acheulean	lower canine	Artiodactyla	Hippopotamidae	-	Hippopotamus cf. amphibius	enamel	0.8	24.9	Briatico et al. (2023)
78	88700	MK ? GOM I B2 8997	Gombore I B	1.66	Acheulean	molar	Artiodactyla	Hippopotamidae	-	Hippopotamus cf. amphibius	enamel	-1.2	27.7	Bocherens et al. (1996)
79	MLK 303	MK 74 GOM I B 5056	Gombore I B	1.66	Acheulean	upper molar	Artiodactyla	Hippopotamidae	-	Hippopotamus cf. amphibius	enamel	-0.4	19.2	Briatico et al. (2023)
80	MLK 304	MK 72 GOM I B 2810	Gombore I B	1.66	Acheulean	upper molar	Artiodactyla	Hippopotamidae	-	Hippopotamus cf. amphibius	enamel	-1.1	23.09	Briatico et al. (2023)
81	MLK 305	MK 69 GOM I B 2268	Gombore I B	1.66	Acheulean	upper canine fragment	Artiodactyla	Hippopotamidae	-	Hippopotamus cf. amphibius	enamel	-0.04	22.1	Briatico et al. (2023)
82	MLK 306	MK 74 GOM I B 90	Gombore I B	1.66	Acheulean	premolar	Artiodactyla	Hippopotamidae	-	Hippopotamus cf. amphibius	enamel	-0.1	24.3	Briatico et al. (2023)
83	MLK 307	MK 74 GOM I B 3755	Gombore I B	1.66	Acheulean	molar	Artiodactyla	Bovidae	cf. Bovini	-	enamel	3.3	27.7	Briatico et al. (2023)
84	MLK 308	MK 70 GOM I B 1005	Gombore I B	1.66	Acheulean	lower molar fragment	Artiodactyla	Bovidae	Alcelaphini	-	enamel	1.7	23.6	Briatico et al. (2023)
85	MLK 154	MK 73 GOMB I 4804	Gombore I B	1.66	Acheulean	upper molar	Artiodactyla	Bovidae	Alcelaphini	-	enamel	-0.6	29.6	Briatico et al. (2023)
86	88600	MK ? GOM I B3 9895	Gombore I B	1.66	Acheulean	molar	Artiodactyla	Bovidae	Alcelaphini	Connochaetes	enamel	3.1	27	Bocherens et al. (1996)
87	99000	MK ? GOM I B2 9779	Gombore I B	1.66	Acheulean	molar	Artiodactyla	Bovidae	Alcelaphini	Connochaetes	enamel	2.9	33.1	Bocherens et al. (1996)
88	MLK 145	MK 69 GOMB I B 1201	Gombore I B	1.66	Acheulean	upper molar	Perissodactyla	Equidae	-	Hipparion	enamel	0.1	26.5	Briatico et al. (2023)
89	MLK 163	MK 81 GOMB I B 9400	Gombore I B	1.66	Acheulean	upper premolar	Artiodactyla	Suidae	-	Kolpochoerus	enamel	-2.3	24.7	Briatico et al. (2023)
90	MLK 307	MK 76 GOM I B 7293	Gombore I B	1.66	Acheulean	molar fragment	Artiodactyla	Suidae	-	-	enamel	1.2	28.5	Briatico et al. (2023)
91	MLK 308	MK 74 GOM I B 3637	Gombore I B	1.66	Acheulean	molar fragment	Artiodactyla	Suidae	-	Metridiochoerus	enamel	0.9	28.9	Briatico et al. (2023)
92	MLK 311	MK 73 GOM I B 1487	Gombore I B	1.66	Acheulean	molar fragment	Artiodactyla	Suidae	-	Metridiochoerus	enamel	-0.7	26.5	Briatico et al. (2023)
93	MLK 435	MK 76 GOM I B 7029	Gombore I B	1.66	Acheulean	tooth fragment	Perissodactyla	Equidae	-	-	enamel	-0.07	29.91	this study
94	MLK 436	MK 70 GOM I B2 1004	Gombore I B	1.66	Acheulean	tooth fragment	Artiodactyla	Hippopotamidae	-	Hippopotamus cf. amphibius	enamel	-1.62	26.56	this study
95	MLK 437	MK 69 GOM I B 1225	Gombore I B	1.66	Acheulean	molar fragment	Artiodactyla	Hippopotamidae	-	Hippopotamus cf. amphibius	enamel	-1.24	26.05	this study
96	MLK 438	MK 69 GOM I B 1825	Gombore I B	1.66	Acheulean	tooth fragment	Artiodactyla	Hippopotamidae	-	Hippopotamus cf. amphibius	enamel	-0.51	25.47	this study
97	MLK 439	MK 70 GOM I B 2710	Gombore I B	1.66	Acheulean	premolar	Artiodactyla	Hippopotamidae	-	Hippopotamus cf. amphibius	enamel	0.14	26.75	this study
98	MLK 440	MK 72 GOM I B2 2638	Gombore I B	1.66	Acheulean	molar	Artiodactyla	Hippopotamidae	-	Hippopotamus cf. amphibius	enamel	0.6	24.2	this study
99	MLK 441	MK 70 GOM I B2 2407	Gombore I B	1.66	Acheulean	molar	Artiodactyla	Hippopotamidae	-	Hippopotamus cf. amphibius	enamel	-0.22	26.54	this study
100	MLK 487	MK 73 GOM I B 1212 (F434)	Gombore I B	1.66	Acheulean	premolar	Artiodactyla	Giraffidae	-	-	enamel	2.75	24.5	this study
101	MLK 488	MK 73 GOM I B 1410	Gombore I B	1.66	Acheulean	lower molar fragment	Artiodactyla	Bovidae	Alcelaphini	-	enamel	3.41	30.41	this study
102	MLK 489	MK 73 GOM I B 6931	Gombore I B	1.66	Acheulean	lower molar fragment	Artiodactyla	Bovidae	Alcelaphini	-	enamel	1.59	29.58	this study
103	MLK 490	MK 73 GOM I B2 6932	Gombore I B	1.66	Acheulean	molar	Artiodactyla	Bovidae	-	-	enamel	4.8	31.5	this study
104	MLK 449	MK 69 GOM I A 69	Gombore I A	-	Acheulean	molar fragment	Perissodactyla	Equidae	-	-	enamel	3.18	31.36	this study
105	MLK 458	MK 71 GOM I A	Gombore I A	-	Acheulean	tusk fragment	Artiodactyla	Hippopotamidae	-	Hippopotamus cf. amphibius	enamel	1.04	24.98	this study
106	MLK 459	MK 69 GOM I A 9	Gombore I A	-	Acheulean	upper molar	Artiodactyla	Hippopotamidae	-	Hippopotamus cf. amphibius	enamel	-0.59	25.65	this study
107	MLK 460	MK 69 GOM I A 95	Gombore I A	-	Acheulean	premolar	Artiodactyla	Hippopotamidae	-	Hippopotamus cf. amphibius	enamel	-1.7	26.81	this study
108	MLK 461	MK 69 GOM I A 50	Gombore I A	-	Acheulean	tusk fragment	Artiodactyla	Hippopotamidae	-	Hippopotamus cf. amphibius	enamel	0.15	24.01	this study
109	MLK 462	MK 68 GOM I A 751	Gombore I A	-	Acheulean	tusk fragment	Artiodactyla	Hippopotamidae	-	Hippopotamus cf. amphibius	enamel	0.24	24.95	this study
110	MLK 463	MK 66 GOM ?	Gombore I A	-	Acheulean	tusk fragment	Artiodactyla	Hippopotamidae	-	Hippopotamus cf. amphibius	enamel	1.6	26.2	this study
111	MLK 464	MK 69 GOM I A 413	Gombore I A	-	Acheulean	tusk fragment	Artiodactyla	Hippopotamidae	-	Hippopotamus cf. amphibius	enamel	1.31	24.13	this study
112	MLK 465	MK 73 GOM I A 1007	Gombore I A	-	Acheulean	tusk fragment	Artiodactyla	Hippopotamidae	-	Hippopotamus cf. amphibius	enamel	2.7	26.35	this study
113	MLK 466	MK 70 GOM I A	Gombore I A	-	Acheulean	tusk fragment	Artiodactyla	Hippopotamidae	-	Hippopotamus cf. amphibius	enamel	-0.67	26.37	this study
114	MLK 467	MK 69 GOM I A	Gombore I A	-	Acheulean	tusk fragment	Artiodactyla	Hippopotamidae	-	Hippopotamus cf. amphibius	enamel	-0.53	24.84	this study
115	MLK 468	MK 69 GOM I A 57	Gombore I A	-	Acheulean	tusk fragment	Artiodactyla	Hippopotamidae	-	Hippopotamus cf. amphibius	enamel	-0.26	22.61	this study
116	MLK 469	MK 68 GOM I A 1191	Gombore I A	-	Acheulean	canine	Carnivora	Hyaenidae	-	-	enamel	-3.3	24.3	this study
117	MLK 470	MK 69 GOM I A 172	Gombore I A	-	Acheulean	molar	Perissodactyla	Equidae	-	-	enamel	3.6	27.59	this study
118	MLK 471	MK 73 GOM I A 1034	Gombore I A	-	Acheulean	molar	Perissodactyla	Equidae	-	-	enamel	6.4	28.6	this study
119	MLK 472	MK 68 GOM I A 1048	Gombore I A	-	Acheulean	molar	Perissodactyla	Equidae	-	-	enamel	2.63	26.69	this study
120	MLK 473	MK 69 GOM I A 65	Gombore I A	-	Acheulean	molar	Perissodactyla	Equidae	-	-	enamel	2.6	26.31	this study
121	MLK 474	MK 70 GOM I A	Gombore I A	-	Acheulean	molar	Perissodactyla	Equidae	-	-	enamel	-3.1	28.4	this study
122	MLK 475	MK 69 GOM I A	Gombore I A	-	Acheulean	molar	Perissodactyla	Equidae	-	-	enamel	-0.13	29.61	this study
123	MLK 476	MK 69 GOM I A	Gombore I A	-	Acheulean	molar	Perissodactyla	Equidae	-	-	enamel	-0.02	29.4	this study
124	MLK 477	MK 69 GOM I A	Gombore I A	-	Acheulean	molar	Perissodactyla	Equidae	-	-	enamel	-0.62	30.57	this study
125	MLK 431	MK 80 KAR I L 93	Karre I L	-	Acheulean	tusk fragment	Artiodactyla	Hippopotamidae	-	Hippopotamus cf. amphibius	enamel	-0.33	24.11	this study
126	MLK 432	MK 80 KAR I L 61	Karre I L	-	Acheulean	tusk fragment	Artiodactyla	Hippopotamidae	-	Hippopotamus cf. amphibius	enamel	-2.28	23.83	this study
127	MLK 140	MK 80 KAR I K 210	Karre I K	-	Acheulean	canine fragment	Artiodactyla	Hippopotamidae	-	Hippopotamus cf. amphibius	enamel	0.79	23.53	this study
128	MLK 433	MK 80 KAR I M 143	Karre I K	-	Acheulean	molar fragment	Artiodactyla	Bovidae	-	-	enamel	2.28	24.17	this study
129	MLK 434	MK 80 KAR I M 216	Karre I K	-	Acheulean	tusk fragment	Artiodactyla	Hippopotamidae	-	Hippopotamus cf. amphibius	enamel	2.8	27.3	this study
130	MLK 168	MK 74 GOM I γ 109	Gombore I γ	1.51	Acheulean	canine sup fragment	Artiodactyla	Hippopotamidae	-	Hippopotamus cf. amphibius	enamel	-0.6	26.4	this study
131	MLK 169	MK 74 GOM I γ 109	Gombore I γ	1.51	Acheulean	canine sup fragment	Artiodactyla	Hippopotamidae	-	Hippopotamus cf. amphibius	enamel	-4.1	22.5	this study
132	MLK 170	MK 74 GOM I γ 364	Gombore I γ	1.51	Acheulean	tooth fragment	Artiodactyla	Hippopotamidae	-	Hippopotamus cf. amphibius	enamel	-1.06	26.3	this study
133	MLK 171	MK 74 GOM I γ 155	Gombore I γ	1.51	Acheulean	tooth fragment	Artiodactyla	Hippopotamidae	-	Hippopotamus cf. amphibius	enamel	1.2	22.3	this study
134	MLK 172	MK 78 GOM I γ 1918	Gombore I γ	1.51	Acheulean	canine inf fragment	Artiodactyla	Hippopotamidae	-	Hippopotamus cf. amphibius	enamel	1.8	23.9	this study
135	MLK 173	MK 74 GOM I γ 170	Gombore I γ	1.51	Acheulean	upper molar	Artiodactyla	Hippopotamidae	-	Hippopotamus cf. amphibius	enamel	0.7	23.6	this study
136	MLK 174	MK 74 GOM I γ 43	Gombore I γ	1.51	Acheulean	upper molar	Artiodactyla	Hippopotamidae	-	Hippopotamus cf. amphibius	enamel	-0.6	23.8	this study
137	MLK 175	MK 74 GOM I γ 43	Gombore I γ	1.51	Acheulean	upper molar	Artiodactyla	Hippopotamidae	-	Hippopotamus cf. amphibius	enamel	-1.5	25.1	this study
138	MLK 176	MK 74 GOM I γ 46	Gombore I γ	1.51	Acheulean	upper molar	Artiodactyla	Hippopotamidae	-	Hippopotamus cf. amphibius	enamel	1.01	23.6	this study
139	MLK 178	MK 77 GOM I γ 1901	Gombore I γ	1.51	Acheulean	lower canine fragment	Artiodactyla	Hippopotamidae	-	Hippopotamus cf. amphibius	enamel	1.3	23.8	this study
140	MLK 179	MK 78 GOM I γ 1887	Gombore I γ	1.51	Acheulean	molar fragment	Artiodactyla	Hippopotamidae	-	Hippopotamus cf. amphibius	enamel	-0.2	25.09	this study
141	MLK 186	MK 78 GOM I γ 1759	Gombore I γ	1.51	Acheulean	molar fragment	Artiodactyla	Hippopotamidae	-	Hippopotamus cf. amphibius	enamel	-1.09	24.01	this study
142	MLK 187	MK 78 GOM I γ 1650	Gombore I γ	1.51	Acheulean	molar fragment	Artiodactyla	Hippopotamidae	-	Hippopotamus cf. amphibius	enamel	2.1	22.8	this study
143	MLK 188	MK 78 GOM I γ 1315	Gombore I γ	1.51	Acheulean	lower canine fragment	Artiodactyla	Hippopotamidae	-	Hippopotamus cf. amphibius	enamel	1.5	23.5	this study
144	MLK 190	MK 78 GOM I γ 1666	Gombore I γ	1.51	Acheulean	lower molar	Artiodactyla	Hippopotamidae	-	Hippopotamus cf. amphibius	enamel	0.6	25.4	this study
145	MLK 193	MK 76 GOM I γ 801	Gombore I γ	1.51	Acheulean	tooth fragment	Artiodactyla	Hippopotamidae	-	Hippopotamus cf. amphibius	enamel	0.5	22.7	this study
146	MLK 177	MK 74 GOMB I γ 1545	Gombore I γ	1.51	Acheulean	lower premolar	Artiodactyla	Giraffidae	-	Sivatherium	enamel	2.1	29.05	this study
147	MLK 189	MK 74 GOM I γ 38	Gombore I γ	1.51	Acheulean	molar sup fragment	Artiodactyla	Giraffidae	-	Sivatherium	enamel	1.9	28.8	this study
148	MLK 191	MK 74 GOM I γ 200	Gombore I γ	1.51	Acheulean	molar	Artiodactyla	Suidae	-	Metridiochoerus	enamel	-0.6	28.2	this study
149	MLK 192	MK 74 GOM I γ 223	Gombore I γ	1.51	Acheulean	tooth fragment	Artiodactyla	Bovidae	Reduncini	-	enamel	-5.5	24.3	this study
150	MLK 180-185	MK 76 GOM I γ 943	Gombore I γ	1.51	Acheulean	lower molar	Artiodactyla	Bovidae	Hippotragini	Oryx	enamel	-2.06	27.66	this study
151	MLK 500	MK 78 GOM I γ 1690	Gombore I γ	1.51	Acheulean	upper canine fragment	Artiodactyla	Hippopotamidae	-	Hippopotamus cf. amphibius	enamel	1.93	25.86	this study
152	MLK 501	MK 74 GOM I γ 125	Gombore I γ	1.51	Acheulean	upper molar	Perissodactyla	Equidae	-	-	enamel	-7.64	24.92	this study
153	MLK 502	MK 74 GOM I γ 72	Gombore I γ	1.51	Acheulean	tooth fragment	Perissodactyla	Equidae	-	-	enamel	-3.83	25.62	this study
154	MLK 503	MK 74 GOM I γ 298	Gombore I γ	1.51	Acheulean	tooth fragment	Artiodactyla	Hippopotamidae	-	Hippopotamus cf. amphibius	enamel	-0.2	25.2	this study
155	MLK 504	MK 76 GOM I γ 1100	Gombore I γ	1.51	Acheulean	upper molar fragment	Artiodactyla	Bovidae	-	-	enamel	1.3	30.4	this study
156	MLK 505	MK 76 GOM I γ 1093	Gombore I γ	1.51	Acheulean	upper molar fragment	Artiodactyla	Bovidae	-	-	enamel	2.9	31.7	this study
157	MLK 506	MK 78 GOM I γ 1316	Gombore I γ	1.51	Acheulean	upper molar	Artiodactyla	Bovidae	Antilopini	Gazella	enamel	-9.7	30.02	this study
158	MLK 507	MK 76 GOM I γ 1204	Gombore I γ	1.51	Acheulean	tooth fragment	Artiodactyla	Hippopotamidae	-	Hippopotamus cf. amphibius	enamel	-0.02	23.3	this study
159	MLK 550	MK 76 GOM I γ 943	Gombore I γ	1.51	Acheulean	lower molar	Artiodactyla	Bovidae	Hippotragini	Oryx	enamel	-1.1	29.1	this study
160	MLK 194	MK 17 GOM I δ 551	Gombore I δ	1.41	Acheulean	canine fragment	Artiodactyla	Bovidae	-	-	enamel	-0.5	20.6	this study
161	MLK 195	MK 17 GOM I δ 63	Gombore I δ	1.41	Acheulean	molar fragment	Artiodactyla	Bovidae	-	-	enamel	-3.4	20.2	this study
162	MLK 197	MK 17 GOM I δ 46	Gombore I δ	1.41	Acheulean	molar	Artiodactyla	Bovidae	-	-	enamel	3.6	26.8	this study
163	MLK 201	MK 17 GOM I δ	Gombore I δ	1.41	Acheulean	molar	Artiodactyla	Bovidae	-	-	enamel	2.2	25.8	this study
164	MLK 202	MK 17 GOMB I δ 609	Gombore I δ	1.41	Acheulean	incisor	Artiodactyla	Bovidae	-	-	enamel	0.3	25.3	this study
165	MLK 196	MK 17 GOM I δ 5	Gombore I δ	1.41	Acheulean	lower premolar	Artiodactyla	Suidae	-	-	enamel	1.9	28.2	this study
166	MLK 200	MK 17 GOM I δ 616	Gombore I δ	1.41	Acheulean	premolar	Artiodactyla	Suidae	-	-	enamel	1.4	25.4	this study
167	MLK 198	MK 17 GOM I δ 550	Gombore I δ	1.41	Acheulean	lower incisor	Perissodactyla	Equidae	-	-	enamel	-0.1	24.4	this study
168	MLK 199	MK 17 GOM I δ 10	Gombore I δ	1.41	Acheulean	canine fragment	Artiodactyla	Hippopotamidae	-	Hippopotamus cf. amphibius	enamel	1.3	24.3	this study
169	MLK 204-208	MK 17 GOMB I δ 91	Gombore I δ	1.41	Acheulean	canine	Artiodactyla	Hippopotamidae	-	Hippopotamus cf. amphibius	enamel	0.9	25.2	this study
170	MLK 203	MK 17 GOMB I δ 139	Gombore I δ	1.41	Acheulean	canine	Artiodactyla	Hippopotamidae	-	Hippopotamus cf. amphibius	enamel	0.9	21.1	this study
171	MLK 15	MK 18 SIMB III 265	Simbiro III gully	~1.3	Acheulean	canine fragment	Artiodactyla	Hippopotamidae	-	Hippopotamus cf. amphibius	enamel	1	21.6	this study
172	MLK 89	MK 18 SIMB III 59	Simbiro III gully	~1.3	Acheulean	tooth fragment	Artiodactyla	Hippopotamidae	-	Hippopotamus cf. amphibius	enamel	0.3	20.5	this study
173	MLK 92	MK 18 SIMB III 167	Simbiro III gully	~1.3	Acheulean	molar fragment	Artiodactyla	Hippopotamidae	-	Hippopotamus cf. amphibius	enamel	0.1	22.2	this study
174	MLK 96	MK 18 SIMB III 20	Simbiro III gully	~1.3	Acheulean	tooth fragment	Artiodactyla	Hippopotamidae	-	Hippopotamus cf. amphibius	enamel	-0.4	23.4	this study
175	MLK 263	MK 19 SIMB III 545	Simbiro III gully	~1.3	Acheulean	lower canine fragment	Artiodactyla	Hippopotamidae	-	Hippopotamus cf. amphibius	enamel	1.9	22.03	this study
176	MLK 267	MK 19 SIMB III 751	Simbiro III gully	~1.3	Acheulean	tooth fragment	Artiodactyla	Hippopotamidae	-	Hippopotamus cf. amphibius	enamel	-0.2	21.7	this study
177	MLK 282	MK 19 SIMB III 944	Simbiro III gully	~1.3	Acheulean	lower premolar	Artiodactyla	Hippopotamidae	-	Hippopotamus cf. amphibius	enamel	1.06	21.4	this study
178	MLK 242	MK 19 SIMB III 443	Simbiro III gully	~1.3	Acheulean	tooth fragment	Artiodactyla	Hippopotamidae	-	Hippopotamus cf. amphibius	enamel	1.5	25.4	this study
179	MLK 243	MK 19 SIMB III 451	Simbiro III gully	~1.3	Acheulean	tooth fragment	Artiodactyla	Hippopotamidae	-	Hippopotamus cf. amphibius	enamel	2.6	19.9	this study
180	MLK 244	MK 19 SIMB III 478	Simbiro III gully	~1.3	Acheulean	tooth fragment	Artiodactyla	Hippopotamidae	-	Hippopotamus cf. amphibius	enamel	-0.1	20.5	this study
181	MLK 245	MK 19 SIMB III 599	Simbiro III gully	~1.3	Acheulean	tooth fragment	Artiodactyla	Hippopotamidae	-	Hippopotamus cf. amphibius	enamel	2.4	20	this study
182	MLK 275-279	MK 19 SIMB III 873	Simbiro III gully	~1.3	Acheulean	upper canine	Artiodactyla	Hippopotamidae	-	Hippopotamus cf. amphibius	enamel	1.5	21.4	this study
183	MLK 33	MK 18 SIMB III 268	Simbiro III gully	~1.3	Acheulean	tooth fragment	Perissodactyla	Equidae	-	-	enamel	-1.9	24.4	this study
184	MLK 34	MK 18 SIMB III 226	Simbiro III gully	~1.3	Acheulean	tooth fragment	Perissodactyla	Equidae	-	-	enamel	-1.82	24.2	this study
185	MLK 246-251	MK 19 SIMB III 394	Simbiro III gully	~1.3	Acheulean	upper molar	Artiodactyla	Bovidae	Alcelaphini	-	enamel	3.5	27.34	this study
186	MLK 56	MK 18 SIMB III 328	Simbiro III gully	~1.3	Acheulean	molar	Artiodactyla	Bovidae	-	-	enamel	1.2	23.9	this study
187	MLK 57	MK 18 SIMB III 301	Simbiro III gully	~1.3	Acheulean	molar fragment	Artiodactyla	Bovidae	-	-	enamel	0.7	22.8	this study
188	MLK 90	MK 18 SIMB III 73	Simbiro III gully	~1.3	Acheulean	tooth fragment	Artiodactyla	Bovidae	-	-	enamel	2.7	23.2	this study
189	MLK-91	MK 18 SIMB III 132	Simbiro III gully	~1.3	Acheulean	upper premolar	Artiodactyla	Bovidae	Alcelaphini	-	enamel	4.4	24.8	this study
190	MLK-93	MK 18 SIMB III 192	Simbiro III gully	~1.3	Acheulean	lower molar	Artiodactyla	Bovidae	Alcelaphini	-	enamel	3.03	27.7	this study
191	MLK 261	MK 19 SIMB III 598	Simbiro III gully	~1.3	Acheulean	upper premolar	Artiodactyla	Bovidae	Alcelaphini	-	enamel	2.9	25.1	this study
192	MLK 262	MK 19 SIMB III 556	Simbiro III gully	~1.3	Acheulean	upper molar	Artiodactyla	Bovidae	Alcelaphini	-	enamel	4.1	26.8	this study
193	MLK 264	MK 19 SIMB III 700	Simbiro III gully	~1.3	Acheulean	upper molar	Perissodactyla	Equidae	-	Equus	enamel	1.8	24.8	this study
194	MLK 265	MK 19 SIMB III 729	Simbiro III gully	~1.3	Acheulean	incisor	Artiodactyla	Bovidae	-	-	enamel	1.1	24.6	this study
195	MLK 266	MK 19 SIMB III 745	Simbiro III gully	~1.3	Acheulean	tooth fragment	Artiodactyla	Bovidae	-	-	enamel	-0.5	21.9	this study
196	MLK 280	MK 19 SIMB III 812	Simbiro III gully	~1.3	Acheulean	tooth fragment	Artiodactyla	Bovidae	-	-	enamel	1.6	23.9	this study
197	MLK 281	MK 19 SIMB III 911	Simbiro III gully	~1.3	Acheulean	tooth fragment	Artiodactyla	Bovidae	-	-	enamel	1.8	23.3	this study
198	MLK 283	MK 19 SIMB III 1013	Simbiro III gully	~1.3	Acheulean	tooth fragment	Artiodactyla	Bovidae	-	-	enamel	1.3	24.3	this study
199	MLK 531	MK 18 SIMB III 322	Simbiro III gully	~1.3	Acheulean	lower premolar	Artiodactyla	Hippopotamidae	-	Hippopotamus cf. amphibius	enamel	1.4	22.4	this study
200	MLK 532	MK 18 SIMB III 293	Simbiro III gully	~1.3	Acheulean	lower canine	Carnivora	Hyaenidae	-	Crocuta	enamel	0.9	26.1	this study
201	MLK 533	MK 18 SIMB III 293	Simbiro III gully	~1.3	Acheulean	lower molar	Carnivora	Hyaenidae	-	Crocuta	enamel	2.5	27	this study
202	MLK 534	MK 18 SIMB III 293	Simbiro III gully	~1.3	Acheulean	lower molar	Carnivora	Hyaenidae	-	Crocuta	enamel	0.9	25	this study
203	MLK 535	MK 18 SIMB III 293	Simbiro III gully	~1.3	Acheulean	lower molar	Carnivora	Hyaenidae	-	Crocuta	enamel	-0.09	25	this study
204	MLK 549	MK 19 SIM III 394	Simbiro III gully	~1.3	Acheulean	upper molar	Artiodactyla	Bovidae	Alcelaphini	-	enamel	5.2	29.9	this study
205	MLK 551	MK 18 SIM III 325	Simbiro III gully	~1.3	Acheulean	molar	Perissodactyla	Equidae	-	Hipparion	enamel	2.4	24.8	this study
206	MLK 36	MK 75 SIMB III 1446	Simbiro III MS A	~1.2	Acheulean	lower molar	Perissodactyla	Equidae	-	-	enamel	2.1	23.9	this study
207	MLK 10	MK 76 SIMB III 1710	Simbiro III MS A	~1.2	Acheulean	tooth fragment	Perissodactyla	Equidae	-	-	enamel	3.1	28.2	this study
208	MLK 12	MK 76 SIMB III 1619	Simbiro III MS A	~1.2	Acheulean	tooth fragment	Perissodactyla	Equidae	-	-	enamel	2.1	23.1	this study
209	MLK 85	MK 75 SIMB III 1457	Simbiro III MS A	~1.2	Acheulean	upper molar	Artiodactyla	Bovidae	Alcelaphini	-	enamel	4.2	25.3	this study
210	MLK 87	MK 68 SIMB III 376	Simbiro III MS A	~1.2	Acheulean	lower molar	Artiodactyla	Bovidae	Alcelaphini	-	enamel	0.7	27.1	this study
211	MLK 94	MK 79 SIMB III 7	Simbiro III MS A	~1.2	Acheulean	lower molar	Artiodactyla	Bovidae	Bovini	-	enamel	-2.3	27.8	this study
212	MLK 86	MK 75 SIMB III 1195	Simbiro III MS A	~1.2	Acheulean	upper molar	Artiodactyla	Bovidae	-	-	enamel	0.8	23.6	this study
213	MLK 88	MK 75 SIMB III 1443	Simbiro III MS A	~1.2	Acheulean	lower molar	Artiodactyla	Bovidae	-	-	enamel	2.7	23.3	this study
214	MLK 30	MK ? SIMB III 432	Simbiro III MS B	~1.2	Acheulean	tooth fragment	Artiodactyla	Hippopotamidae	-	Hippopotamus cf. amphibius	enamel	-1.7	18.9	this study
215	MLK 32	MK ? SIMB III 168	Simbiro III MS B	~1.2	Acheulean	tooth fragment	Artiodactyla	Hippopotamidae	-	Hippopotamus cf. amphibius	enamel	-4.3	19.09	this study
216	MLK 35	MK 79 SIMB III 9	Simbiro III MS B	~1.2	Acheulean	tooth fragment	Artiodactyla	Hippopotamidae	-	Hippopotamus cf. amphibius	enamel	-0.7	23.8	this study
217	MLK 9	MK 76 SIMB III 1958	Simbiro III MS B	~1.2	Acheulean	tooth fragment	Artiodactyla	Hippopotamidae	-	Hippopotamus cf. amphibius	enamel	-2.4	21.09	this study
218	MLK 28	MK 74 SIMB III 91	Simbiro III MS D	~1.2	Acheulean	incisor	Artiodactyla	Hippopotamidae	-	Hippopotamus cf. amphibius	enamel	-0.7	22.2	this study
219	MLK 29	MK 74 SIMB III 911	Simbiro III MS D	~1.2	Acheulean	incisor	Artiodactyla	Hippopotamidae	-	Hippopotamus cf. amphibius	enamel	0.1	22.9	this study
220	MLK 31	MK 74 SIMB III 35	Simbiro III MS D	~1.2	Acheulean	lower premolar	Artiodactyla	Hippopotamidae	-	Hippopotamus cf. amphibius	enamel	-0.4	23.8	this study
221	MLK 95	MK 74 SIMB III 104	Simbiro III MS D	~1.2	Acheulean	upper molar	Artiodactyla	Bovidae	Hippotragini	-	enamel	2.1	24.4	this study
222	MLK 37	MK 75 SIMB III 776	Simbiro III MS D	~1.2	Acheulean	upper molar	Artiodactyla	Bovidae	-	-	enamel	0.1	22.2	this study
223	MLK 97-99	MK 79 SIMB III 15	Simbiro III MS D	~1.2	Acheulean	molar	Artiodactyla	Bovidae	-	-	enamel	3.54	26.5	this study
224	MLK 526	MK 74 SIMB III D 96	Simbiro III MS D	~1.2	Acheulean	tooth fragment	Perissodactyla	Equidae	-	-	enamel	-0.4	25.3	this study
225	MLK 527	MK ? SIMB III D 205	Simbiro III MS D	~1.2	Acheulean	molar fragment	Artiodactyla	Hippopotamidae	-	Hippopotamus cf. amphibius	enamel	-0.7	24.8	this study
226	MLK 528	MK 75 SIMB III 1202	Simbiro III MS D	~1.2	Acheulean	molar fragment	Artiodactyla	Hippopotamidae	-	Hippopotamus cf. amphibius	enamel	1.2	22.1	this study
227	MLK 529	MK 76 SIMB III D 11	Simbiro III MS D	~1.2	Acheulean	lower molar	Artiodactyla	Bovidae	Alcelaphini	-	enamel	-2.2	23.7	this study
228	MLK 530	MK 76 SIMB III	Simbiro III MS D	~1.2	Acheulean	molar	Artiodactyla	Hippopotamidae	-	Hippopotamus cf. amphibius	enamel	-0.2	25.5	this study
229	MLK 143	MK 78 GAR XII	Garba XII J	1.13	Acheulean	tooth fragment	Artiodactyla	Suidae	-	-	enamel	-1.6	29.4	this study
230	MLK 8	MK ? GOM II-1 905	Gombore II-1	1.0	Acheulean	molar fragment	Artiodactyla	Hippopotamidae	-	Hippopotamus cf. amphibius	enamel	-5.1	27.9	this study
231	MLK 144	MK 73 GOMB II-1 4812	Gombore II-1	1.0	Acheulean	upper premolar	Artiodactyla	Hippopotamidae	-	Hippopotamus cf. amphibius	enamel	-0.6	24.7	this study
232	MLK 148	MK 73 GOMB II-1 4544	Gombore II-1	1.0	Acheulean	lower molar	Artiodactyla	Hippopotamidae	-	Hippopotamus cf. amphibius	enamel	-1.4	21.08	this study
233	MLK 149	MK 73 GOMB II-1 4706	Gombore II-1	1.0	Acheulean	lower premolar	Artiodactyla	Hippopotamidae	-	Hippopotamus cf. amphibius	enamel	-2.6	28.6	this study
234	MLK 150	MK 73 GOMB II-1 6083	Gombore II-1	1.0	Acheulean	upper molar	Artiodactyla	Hippopotamidae	-	Hippopotamus cf. amphibius	enamel	-2.4	20.8	this study
235	89400	MK 73 GOMB II-1 861	Gombore II-1	1.0	Acheulean	molar fragment	Perissodactyla	Equidae	-	-	enamel	-1.4	28.4	Bocherens et al. (1996)
236	MLK 164	MK 73 GOMB II-1 405	Gombore II-1	1.0	Acheulean	molar fragment	Perissodactyla	Equidae	-	-	enamel	0.2	29.2	this study
237	89200	MK 73 GOMB II-1 1774	Gombore II-1	1.0	Acheulean	lower molar	Artiodactyla	Bovidae	Alcelaphini	Connochaetes	enamel	1.9	31.8	Bocherens et al. (1996)
238	MLK 47	MK 72 GOM II-1 236	Gombore II-1	1.0	Acheulean	lower molar	Artiodactyla	Bovidae	Alcelaphini	Connochaetes	enamel	3.5	28.1	this study
239	MLK 48	MK 75 GOMB II-1 791	Gombore II-1	1.0	Acheulean	upper molar	Artiodactyla	Bovidae	Alcelaphini	Connochaetes	enamel	4.3	28.4	this study
240	MLK 49	MK 75 GOM II-1 784	Gombore II-1	1.0	Acheulean	upper molar	Artiodactyla	Bovidae	Alcelaphini	Connochaetes	enamel	3.2	27.3	this study
241	MLK 159	MK 73 GOMB II-1 4994	Gombore II-1	1.0	Acheulean	molar inf fragment	Artiodactyla	Bovidae	Alcelaphini	Connochaetes	enamel	1.04	26.06	this study
242	MLK 52-55	MK 76 GOM II-1 1215	Gombore II-1	1.0	Acheulean	upper molar	Artiodactyla	Bovidae	Alcelaphini	Connochaetes	enamel	0.62	29.1	this study
243	MLK 51	MK 72 GOM II-1 1837	Gombore II-1	1.0	Acheulean	lower molar	Artiodactyla	Bovidae	Alcelaphini	-	enamel	-2.1	27.9	this study
244	MLK 152	MK 73 GOMB II-1 6149	Gombore II-1	1.0	Acheulean	lower molar	Artiodactyla	Bovidae	Alcelaphini	-	enamel	-0.3	30.2	this study
245	MLK 153	MK 73 GOMB II-1 6149	Gombore II-1	1.0	Acheulean	lower molar	Artiodactyla	Bovidae	Alcelaphini	-	enamel	0.4	29.5	this study
246	MLK 155	MK 73 GOMB II-1 1963	Gombore II-1	1.0	Acheulean	lower molar	Artiodactyla	Bovidae	Alcelaphini	-	enamel	1.2	28.6	this study
247	MLK 156	MK 73 GOMB II-1 1668	Gombore II-1	1.0	Acheulean	lower premolar	Artiodactyla	Bovidae	Alcelaphini	-	enamel	1.1	29.7	this study
248	MLK 158	MK 73 GOMB II-1 6050	Gombore II-1	1.0	Acheulean	molar	Artiodactyla	Bovidae	Alcelaphini	-	enamel	1.3	29.1	this study
249	MLK 160	MK 73 GOMB II-1 6060	Gombore II-1	1.0	Acheulean	lower molar	Artiodactyla	Bovidae	Alcelaphini	-	enamel	2.9	26.8	this study
250	MLK 161	MK 73 GOMB II-1 1982	Gombore II-1	1.0	Acheulean	lower molar	Artiodactyla	Bovidae	Alcelaphini	-	enamel	1.7	27.6	this study
251	MLK 162	MK 73 GOMB II-1 4560	Gombore II-1	1.0	Acheulean	lower premolar	Artiodactyla	Hippopotamidae	-	Hippopotamus cf. amphibius	enamel	1.1	28.9	this study
252	MLK 165	MK 73 GOMB II-1 1777	Gombore II-1	1.0	Acheulean	lower molar	Artiodactyla	Bovidae	Alcelaphini	-	enamel	3.3	30.2	this study
253	89300	MK 73 GOMB II-1 4948	Gombore II-1	1.0	Acheulean	molar fragment	Artiodactyla	Bovidae	Reduncini	Kobus	enamel	0.7	30.7	Bocherens et al. (1996)
254	89500	MK 73 GOMB II-1 494	Gombore II-1	1.0	Acheulean	molar	Artiodactyla	Bovidae	Bovini	-	enamel	-1.9	31.1	Bocherens et al. (1996)
255	MLK 50	MK 74 GOMB II-1 256	Gombore II-1	1.0	Acheulean	lower molar	Artiodactyla	Bovidae	-	-	enamel	-4.6	26.8	this study
256	MLK 166	MK 79 GAR XII 828	Garba XII D	~1.0	Acheulean	upper canine fragment	Artiodactyla	Hippopotamidae	-	Hippopotamus cf. amphibius	enamel	1.8	23.6	this study
257	MLK 167	MK 79 GAR XII 1514	Garba XII D	~1.0	Acheulean	canine fragment	Artiodactyla	Hippopotamidae	-	Hippopotamus cf. amphibius	enamel	-1.4	24.8	this study
258	MLK 141	MK 79 GAR XII 969	Garba XII H	~1.0	Acheulean	lower premolar	Artiodactyla	Hippopotamidae	-	Hippopotamus cf. amphibius	enamel	-1.1	26.3	this study
259	MLK 142	MK 79 GAR XII 969	Garba XII H	~1.0	Acheulean	lower premolar	Artiodactyla	Hippopotamidae	-	Hippopotamus cf. amphibius	enamel	-2.3	25.7	this study
260	MLK 508	MK 07 GAR XIII A	Garba XIII A	~1.0	Acheulean	incisor	Perissodactyla	Equidae	-	-	enamel	-0.8	23.1	this study
261	MLK 135	MK 07 GAR XIII B 187	Garba XIII B	~1.0	Acheulean	lower molar	Artiodactyla	Hippopotamidae	-	Hippopotamus cf. amphibius	enamel	-1.2	18.2	this study
262	MLK 509	MK 07 GAR XIII B	Garba XIII B	~1.0	Acheulean	lower molar	Artiodactyla	Bovidae	-	-	enamel	-2.08	27.2	this study
263	MLK 510	MK 07 GAR XIII B	Garba XIII B	~1.0	Acheulean	lower molar	Artiodactyla	Hippopotamidae	-	Hippopotamus cf. amphibius	enamel	1.8	25.4	this study
264	MLK 7	MK 74 GOM II-2 78	Gombore II-2	0.75	Acheulean	upper canine	Artiodactyla	Hippopotamidae	-	Hippopotamus cf. amphibius	enamel	2.6	24.7	this study
265	MLK 14	MK 74 GOM II-2 78	Gombore II-2	0.75	Acheulean	upper canine	Artiodactyla	Hippopotamidae	-	Hippopotamus cf. amphibius	enamel	2.1	24.4	this study
266	MLK 222	MK 74 GOM II-2	Gombore II-2	0.75	Acheulean	tooth fragment	Artiodactyla	Hippopotamidae	-	Hippopotamus cf. amphibius	enamel	-4.3	24.7	this study
267	MLK 223	MK 74 GOM II-2	Gombore II-2	0.75	Acheulean	tooth fragment	Artiodactyla	Hippopotamidae	-	Hippopotamus cf. amphibius	enamel	-2.6	25.8	this study
268	MLK 224	MK 74 GOM II-2	Gombore II-2	0.75	Acheulean	tooth fragment	Artiodactyla	Hippopotamidae	-	Hippopotamus cf. amphibius	enamel	-6.6	22.7	this study
269	MLK 284	MK 67 GOM II-2 347	Gombore II-2	0.75	Acheulean	upper incisor fragment	Artiodactyla	Hippopotamidae	-	Hippopotamus cf. amphibius	enamel	-1.9	24.5	this study
270	MLK 285	MK 67 GOM II-2 336	Gombore II-2	0.75	Acheulean	molar fragment	Artiodactyla	Hippopotamidae	-	Hippopotamus cf. amphibius	enamel	-0.4	20.4	this study
271	MLK 290	MK 74 GOM II-2	Gombore II-2	0.75	Acheulean	tooth fragment	Artiodactyla	Hippopotamidae	-	Hippopotamus cf. amphibius	enamel	-2.2	25.8	this study
272	MLK 291	MK 74 GOM II-2	Gombore II-2	0.75	Acheulean	tooth fragment	Artiodactyla	Hippopotamidae	-	Hippopotamus cf. amphibius	enamel	-1.9	23.5	this study
273	MLK 292	MK 74 GOM II-2	Gombore II-2	0.75	Acheulean	tooth fragment	Artiodactyla	Hippopotamidae	-	Hippopotamus cf. amphibius	enamel	-0.3	22.1	this study
274	MLK 293	MK 74 GOM II-2	Gombore II-2	0.75	Acheulean	tooth fragment	Artiodactyla	Hippopotamidae	-	Hippopotamus cf. amphibius	enamel	0.1	21.8	this study
275	MLK 294	MK 74 GOM II-2	Gombore II-2	0.75	Acheulean	tooth fragment	Artiodactyla	Hippopotamidae	-	Hippopotamus cf. amphibius	enamel	0.6	23.9	this study
276	MLK 299	MK 74 GOM II-2	Gombore II-2	0.75	Acheulean	tooth fragment	Artiodactyla	Hippopotamidae	-	Hippopotamus cf. amphibius	enamel	0.4	24.5	this study
277	MLK 286	MK 79 GOM II-2	Gombore II-2	0.75	Acheulean	tooth fragment	Perissodactyla	Equidae	-	-	enamel	-0.3	23.7	this study
278	MLK 289	MK 74 GOM II-2	Gombore II-2	0.75	Acheulean	tooth fragment	Perissodactyla	Equidae	-	-	enamel	2	24.9	this study
279	MLK 295	MK 74 GOM II-2	Gombore II-2	0.75	Acheulean	tooth fragment	Perissodactyla	Equidae	-	-	enamel	-1.1	27.3	this study
280	MLK 296	MK 74 GOM II-2	Gombore II-2	0.75	Acheulean	tooth fragment	Perissodactyla	Equidae	-	-	enamel	-1.6	29.7	this study
281	MLK 297	MK 74 GOM II-2	Gombore II-2	0.75	Acheulean	tooth fragment	Perissodactyla	Equidae	-	-	enamel	-0.4	27.5	this study
282	MLK 298	MK 74 GOM II-2	Gombore II-2	0.75	Acheulean	tooth fragment	Perissodactyla	Equidae	-	-	enamel	-1.8	24	this study
283	MLK 300	MK 74 GOM II-2	Gombore II-2	0.75	Acheulean	tooth fragment	Perissodactyla	Equidae	-	-	enamel	1.2	28.6	this study
284	MLK 301	MK 74 GOM II-2	Gombore II-2	0.75	Acheulean	tooth fragment	Perissodactyla	Equidae	-	-	enamel	2.7	27.04	this study
285	MLK 302	MK 74 GOM II-2	Gombore II-2	0.75	Acheulean	tooth fragment	Perissodactyla	Equidae	-	-	enamel	2.9	26.7	this study
286	MLK 287	MK 72 GOM II-2 4208	Gombore II-2	0.75	Acheulean	tooth fragment	Artiodactyla	Bovidae	-	-	enamel	3.9	23.8	this study
287	MLK 288	MK 74 GOM II-2	Gombore II-2	0.75	Acheulean	tooth fragment	Artiodactyla	Bovidae	-	-	enamel	0.7	26.5	this study
288	MLK 210	MK 77 GAR III E1 143	Garba III E	-	Acheulean	upper molar	Artiodactyla	Bovidae	Alcelaphini	-	enamel	2.1	24.7	this study
289	MLK 211	MK ? GAR III E2 1222	Garba III E	-	Acheulean	upper molar	Artiodactyla	Bovidae	Alcelaphini	-	enamel	2.3	24.9	this study
290	MLK 214-219	MK 77 GAR III E2 449	Garba III E	-	Acheulean	upper molar	Artiodactyla	Bovidae	Bovini	-	enamel	-1.05	26.03	this study
291	MLK 240	MK 77 GAR III E2 438	Garba III E	-	Acheulean	lower canine	Artiodactyla	Hippopotamidae	-	Hippopotamus cf. amphibius	enamel	-1.6	24.8	this study
292	MLK 146	MK 73 GOMB III	Gombore III	-	Acheulean	molar fragment	Artiodactyla	Bovidae	-	-	enamel	-3.4	28.8	this study
293	MLK 151	MK 73 GOMB III 1539	Gombore III	-	Acheulean	tooth fragment	Artiodactyla	Bovidae	Alcelaphini	-	enamel	2.4	28.7	this study
294	MLK 212	MK ? GAR III C 53	Garba III C	0.68	Acheulean	upper molar	Artiodactyla	Bovidae	Alcelaphini	Connochaetes	enamel	-0.5	24.6	this study
295	MLK 209	MK 77 GAR III C 1026	Garba III C	0.68	Acheulean	lower molar	Artiodactyla	Bovidae	Alcelaphini	-	enamel	1.4	25.7	this study
296	MLK 213	MK 77 GAR III C 1023	Garba III C	0.68	Acheulean	lower molar	Artiodactyla	Bovidae	Alcelaphini	-	enamel	3.8	24.7	this study
297	MLK 241	MK 78 GAR III C 366	Garba III C	0.68	Acheulean	tooth fragment	Artiodactyla	Bovidae	-	-	enamel	1.3	27.5	this study
298	MLK 220	MK ? GAR III C 724	Garba III C	0.68	Acheulean	lower molar	Artiodactyla	Bovidae	Reduncini	-	enamel	1.4	26.4	this study
299	MLK 221	MK ? GAR III C 823	Garba III C	0.68	Acheulean	lower molar	Artiodactyla	Bovidae	Antilopini	-	enamel	-2.8	26.5	this study
300	MLK 520	MK 76 GAR III C 2117	Garba III C	0.68	Acheulean	tooth fragment	Artiodactyla	Hippopotamidae	-	Hippopotamus cf. amphibius	enamel	-2.6	24.5	this study
301	MLK 521	MK 77 GAR III B1 249	Garba III B	-	Acheulean	tooth fragment	Artiodactyla	Bovidae	-	-	enamel	-2.2	23.9	this study
302	MLK 523	MK 77 GAR III B3 1139	Garba III B	-	Acheulean	tooth fragment	Artiodactyla	Hippopotamidae	-	Hippopotamus cf. amphibius	enamel	0.01	25.7	this study
303	MLK 524	MK 77 GAR III B3 906	Garba III B	-	Acheulean	tooth fragment	Artiodactyla	Hippopotamidae	-	Hippopotamus cf. amphibius	enamel	-1.2	25.2	this study
304	MLK 136-139	MK 71 GAR I D 1373	Garba I D	-	Acheulean	lower molar	Artiodactyla	Bovidae	Bovini	-	enamel	3.8	27.3	this study
305	MLK 512	MK 75 GAR I B 1785	Garba I B	~0.6	Acheulean	lower premolar	Artiodactyla	Hippopotamidae	-	Hippopotamus cf. amphibius	enamel	-2.5	24.7	this study
306	MLK 513	MK ? GAR I B 3062	Garba I B	~0.6	Acheulean	tooth fragment	Artiodactyla	Hippopotamidae	-	Hippopotamus cf. amphibius	enamel	0.2	24.5	this study
307	MLK 515	MK ? GAR I B 4019	Garba I B	~0.6	Acheulean	tooth fragment	Artiodactyla	Bovidae	-	-	enamel	-1.2	25.5	this study
308	MLK 517	MK 75 GAR I B 2089	Garba I B	~0.6	Acheulean	tooth fragment	Artiodactyla	Bovidae	-	-	enamel	-0.1	23.9	this study

## Sheet: Table S4
	Table S4. Stable carbon and oxygen isotopic data from fauna tooth enamel from other eastern Africa archaeological sites (2.1 - 0.7 Ma).
	Region (Country)	Site	Locality/level	Altitude (m a.s.l.)	Age (Ma)	Order	Family	Tribe	Species	Tissue	δ¹³C (VPDB)	δ¹⁸O (SMOW)	Reference
1	Ethiopia (Africa)	Lake Turkana Basin	Shungura Formation - Member G	~ 440	2.1	Artiodactyla	Suidae	-	Notochoerus	enamel	-0.8	28.4	Negash et al. 2020
2	Ethiopia (Africa)	Lake Turkana Basin	Shungura Formation - Member G	~ 440	2.1	Artiodactyla	Suidae	-	Metridiochoerus	enamel	-2.3	32.1	Negash et al. 2020
3	Ethiopia (Africa)	Lake Turkana Basin	Shungura Formation - Member G	~ 440	2.1	Artiodactyla	Suidae	-	Notochoerus	enamel	-5.6	31.6	Negash et al. 2020
4	Ethiopia (Africa)	Lake Turkana Basin	Shungura Formation - Member G	~ 440	2.1	Artiodactyla	Suidae	-	Metridiochoerus	enamel	-1	30.5	Negash et al. 2020
5	Ethiopia (Africa)	Lake Turkana Basin	Shungura Formation - Member G	~ 440	2.1	Artiodactyla	Suidae	-	Kolpochoerus	enamel	0	30.6	Negash et al. 2020
6	Ethiopia (Africa)	Lake Turkana Basin	Shungura Formation - Member G	~ 440	2.1	Artiodactyla	Suidae	-	Kolpochoerus	enamel	-1.1	32.1	Negash et al. 2020
7	Ethiopia (Africa)	Lake Turkana Basin	Shungura Formation - Member G	~ 440	2.1	Artiodactyla	Suidae	-	Kolpochoerus	enamel	-1.9	34	Negash et al. 2020
8	Ethiopia (Africa)	Lake Turkana Basin	Shungura Formation - Member G	~ 440	2.1	Artiodactyla	Suidae	-	Metridiochoerus	enamel	-1.2	32	Negash et al. 2020
10	Ethiopia (Africa)	Lake Turkana Basin	Shungura Formation - Member G	~ 440	2.1	Artiodactyla	Suidae	-	Metridiochoerus	enamel	-1.3	29.4	Negash et al. 2020
11	Ethiopia (Africa)	Lake Turkana Basin	Shungura Formation - Member G	~ 440	2.1	Artiodactyla	Suidae	-	Metridiochoerus	enamel	-1.1	32.5	Negash et al. 2020
12	Ethiopia (Africa)	Lake Turkana Basin	Shungura Formation - Member G	~ 440	2.1	Artiodactyla	Suidae	-	Metridiochoerus	enamel	-1.5	33	Negash et al. 2020
13	Ethiopia (Africa)	Lake Turkana Basin	Shungura Formation - Member G	~ 440	2.1	Artiodactyla	Suidae	-	Kolpochoerus	enamel	-0.5	26.1	Negash et al. 2020
14	Ethiopia (Africa)	Lake Turkana Basin	Shungura Formation - Member G	~ 440	2.1	Artiodactyla	Suidae	-	Notochoerus	enamel	-0.9	32.2	Negash et al. 2020
15	Ethiopia (Africa)	Lake Turkana Basin	Shungura Formation - Member G	~ 440	2.1	Artiodactyla	Suidae	-	Notochoerus	enamel	-0.7	32.3	Negash et al. 2020
16	Ethiopia (Africa)	Lake Turkana Basin	Shungura Formation - Member G	~ 440	2.1	Artiodactyla	Suidae	-	Notochoerus	enamel	-1.7	33	Negash et al. 2020
17	Ethiopia (Africa)	Lake Turkana Basin	Shungura Formation - Member G	~ 440	2.1	Artiodactyla	Suidae	-	Kolpochoerus	enamel	-1.1	34	Negash et al. 2020
18	Ethiopia (Africa)	Lake Turkana Basin	Shungura Formation - Member G	~ 440	2.1	Artiodactyla	Suidae	-	Kolpochoerus	enamel	-0.2	32	Negash et al. 2020
19	Ethiopia (Africa)	Lake Turkana Basin	Shungura Formation - Member G	~ 440	2.1	Artiodactyla	Suidae	-	Kolpochoerus	enamel	0.2	31	Negash et al. 2020
20	Ethiopia (Africa)	Lake Turkana Basin	Shungura Formation - Member G	~ 440	2.1	Artiodactyla	Suidae	-	Kolpochoerus	enamel	-1.2	26	Negash et al. 2020
9	Ethiopia (Africa)	Lake Turkana Basin	Shungura Formation - Member G	~ 440	2.1	Artiodactyla	Suidae	-	Kolpochoerus	enamel	-0.5	25	Negash et al. 2020
21	Ethiopia (Africa)	Lake Turkana Basin	Shungura Formation - Member G	~ 440	2.1	Artiodactyla	Suidae	-	Kolpochoerus	enamel	-1.3	26	Negash et al. 2020
22	Ethiopia (Africa)	Lake Turkana Basin	Shungura Formation - Member G	~ 440	2.1	Artiodactyla	Suidae	-	Kolpochoerus	enamel	-0.3	28	Negash et al. 2020
23	Ethiopia (Africa)	Lake Turkana Basin	Shungura Formation - Member G	~ 440	2.1	Artiodactyla	Suidae	-	Kolpochoerus	enamel	-1.9	28	Negash et al. 2020
24	Ethiopia (Africa)	Lake Turkana Basin	Shungura Formation - Member G	~ 440	2.1	Artiodactyla	Suidae	-	Metridiochoerus	enamel	-0.7	32	Negash et al. 2020
25	Ethiopia (Africa)	Lake Turkana Basin	Shungura Formation - Member G	~ 440	2.1	Artiodactyla	Suidae	-	Metridiochoerus	enamel	-0.7	30	Negash et al. 2020
26	Ethiopia (Africa)	Lake Turkana Basin	Shungura Formation - Member G	~ 440	2.1	Artiodactyla	Bovidae	Alcelaphini	-	enamel	-3.4	36.3	Negash et al. 2020
27	Ethiopia (Africa)	Lake Turkana Basin	Shungura Formation - Member G	~ 440	2.1	Artiodactyla	Bovidae	Bovini	-	enamel	-1	30	Negash et al. 2020
28	Ethiopia (Africa)	Lake Turkana Basin	Shungura Formation - Member G	~ 440	2.1	Artiodactyla	Bovidae	Alcelaphini	-	enamel	0.2	32	Negash et al. 2020
29	Ethiopia (Africa)	Lake Turkana Basin	Shungura Formation - Member G	~ 440	2.1	Artiodactyla	Bovidae	Alcelaphini	-	enamel	-1.8	33	Negash et al. 2020
30	Ethiopia (Africa)	Lake Turkana Basin	Shungura Formation - Member G	~ 440	2.1	Artiodactyla	Bovidae	Alcelaphini	-	enamel	-0.6	30.6	Negash et al. 2020
31	Ethiopia (Africa)	Lake Turkana Basin	Shungura Formation - Member G	~ 440	2.1	Artiodactyla	Bovidae	Bovini	-	enamel	0.8	34.5	Negash et al. 2020
32	Ethiopia (Africa)	Lake Turkana Basin	Shungura Formation - Member G	~ 440	2.1	Artiodactyla	Bovidae	Reduncini	-	enamel	-0.3	34.3	Negash et al. 2020
33	Ethiopia (Africa)	Lake Turkana Basin	Shungura Formation - Member G	~ 440	2.1	Artiodactyla	Bovidae	Reduncini	-	enamel	-4	30	Negash et al. 2020
34	Ethiopia (Africa)	Lake Turkana Basin	Shungura Formation - Member G	~ 440	2.1	Artiodactyla	Bovidae	Reduncini	-	enamel	0.1	36	Negash et al. 2020
35	Ethiopia (Africa)	Lake Turkana Basin	Shungura Formation - Member G	~ 440	2.1	Artiodactyla	Bovidae	Tragelaphini	-	enamel	-2.5	27	Negash et al. 2020
36	Ethiopia (Africa)	Lake Turkana Basin	Shungura Formation - Member G	~ 440	2.1	Artiodactyla	Bovidae	Tragelaphini	-	enamel	-3.5	32	Negash et al. 2020
37	Ethiopia (Africa)	Lake Turkana Basin	Shungura Formation - Member G	~ 440	2.1	Artiodactyla	Bovidae	Tragelaphini	-	enamel	-5.2	32	Negash et al. 2020
38	Ethiopia (Africa)	Lake Turkana Basin	Shungura Formation - Member G	~ 440	2.1	Artiodactyla	Bovidae	Tragelaphini	-	enamel	-6.2	29	Negash et al. 2020
39	Ethiopia (Africa)	Lake Turkana Basin	Shungura Formation - Member G	~ 440	2.1	Artiodactyla	Bovidae	Tragelaphini	-	enamel	-5.2	31	Negash et al. 2020
40	Ethiopia (Africa)	Lake Turkana Basin	Shungura Formation - Member G	~ 440	2.1	Artiodactyla	Bovidae	Aepycerotini	-	enamel	2.2	36	Negash et al. 2020
41	Ethiopia (Africa)	Lake Turkana Basin	Shungura Formation - Member G	~ 440	2.1	Artiodactyla	Bovidae	Bovini	-	enamel	1.4	32	Negash et al. 2020
42	Ethiopia (Africa)	Lake Turkana Basin	Shungura Formation - Member G	~ 440	2.1	Artiodactyla	Bovidae	Alcelaphini	-	enamel	0.5	31	Negash et al. 2020
43	Ethiopia (Africa)	Lake Turkana Basin	Shungura Formation - Member G	~ 440	2.1	Artiodactyla	Bovidae	Bovini	-	enamel	0.6	33	Negash et al. 2020
44	Ethiopia (Africa)	Lake Turkana Basin	Shungura Formation - Member G	~ 440	2.1	Artiodactyla	Bovidae	Aepycerotini	-	enamel	-3.3	30	Negash et al. 2020
45	Ethiopia (Africa)	Lake Turkana Basin	Shungura Formation - Member G	~ 440	2.1	Artiodactyla	Bovidae	Aepycerotini	-	enamel	-3.2	31	Negash et al. 2020
46	Ethiopia (Africa)	Lake Turkana Basin	Shungura Formation - Member G	~ 440	2.1	Artiodactyla	Bovidae	Aepycerotini	-	enamel	-1.5	29	Negash et al. 2020
47	Ethiopia (Africa)	Lake Turkana Basin	Shungura Formation - Member G	~ 440	2.1	Artiodactyla	Bovidae	Aepycerotini	-	enamel	-4.4	33	Negash et al. 2020
48	Ethiopia (Africa)	Lake Turkana Basin	Shungura Formation - Member G	~ 440	2.1	Artiodactyla	Bovidae	Aepycerotini	-	enamel	-4.8	33	Negash et al. 2020
49	Ethiopia (Africa)	Lake Turkana Basin	Shungura Formation - Member G	~ 440	2.1	Artiodactyla	Bovidae	Aepycerotini	-	enamel	-1.9	31	Negash et al. 2020
50	Ethiopia (Africa)	Lake Turkana Basin	Shungura Formation - Member G	~ 440	2.1	Artiodactyla	Bovidae	Aepycerotini	-	enamel	-3.5	31	Negash et al. 2020
51	Ethiopia (Africa)	Lake Turkana Basin	Shungura Formation - Member G	~ 440	2.1	Artiodactyla	Bovidae	Aepycerotini	-	enamel	-1.1	32	Negash et al. 2020
52	Ethiopia (Africa)	Lake Turkana Basin	Shungura Formation - Member G	~ 440	2.1	Artiodactyla	Bovidae	Alcelaphini	-	enamel	2.1	32	Negash et al. 2020
53	Ethiopia (Africa)	Lake Turkana Basin	Shungura Formation - Member G	~ 440	2.1	Artiodactyla	Bovidae	Alcelaphini	-	enamel	0.8	37	Negash et al. 2020
54	Ethiopia (Africa)	Lake Turkana Basin	Shungura Formation - Member G	~ 440	2.1	Artiodactyla	Bovidae	Alcelaphini	-	enamel	0.7	32	Negash et al. 2020
55	Ethiopia (Africa)	Lake Turkana Basin	Shungura Formation - Member G	~ 440	2.1	Artiodactyla	Bovidae	Bovini	-	enamel	0.7	37	Negash et al. 2020
56	Ethiopia (Africa)	Lake Turkana Basin	Shungura Formation - Member G	~ 440	2.1	Artiodactyla	Bovidae	Bovini	-	enamel	0.6	33	Negash et al. 2020
57	Ethiopia (Africa)	Lake Turkana Basin	Shungura Formation - Member G	~ 440	2.1	Artiodactyla	Bovidae	Reduncini	-	enamel	-1.2	31	Negash et al. 2020
58	Ethiopia (Africa)	Lake Turkana Basin	Shungura Formation - Member G	~ 440	2.1	Artiodactyla	Bovidae	Reduncini	-	enamel	-0.1	33	Negash et al. 2020
59	Ethiopia (Africa)	Lake Turkana Basin	Shungura Formation - Member G	~ 440	2.1	Artiodactyla	Bovidae	Reduncini	-	enamel	-1.9	31	Negash et al. 2020
60	Ethiopia (Africa)	Lake Turkana Basin	Shungura Formation - Member G	~ 440	2.1	Artiodactyla	Bovidae	Reduncini	-	enamel	-0.1	30	Negash et al. 2020
61	Ethiopia (Africa)	Lake Turkana Basin	Shungura Formation - Member G	~ 440	2.1	Artiodactyla	Bovidae	Reduncini	-	enamel	-0.3	35	Negash et al. 2020
62	Ethiopia (Africa)	Lake Turkana Basin	Shungura Formation - Member G	~ 440	2.1	Artiodactyla	Bovidae	Reduncini	-	enamel	-0.4	34	Negash et al. 2020
63	Ethiopia (Africa)	Lake Turkana Basin	Shungura Formation - Member G	~ 440	2.1	Artiodactyla	Bovidae	Reduncini	-	enamel	0.1	34	Negash et al. 2020
64	Ethiopia (Africa)	Lake Turkana Basin	Shungura Formation - Member G	~ 440	2.1	Artiodactyla	Bovidae	Reduncini	-	enamel	0.5	33	Negash et al. 2020
65	Ethiopia (Africa)	Lake Turkana Basin	Shungura Formation - Member G	~ 440	2.1	Artiodactyla	Bovidae	Tragelaphini	-	enamel	-5.3	30	Negash et al. 2020
66	Ethiopia (Africa)	Lake Turkana Basin	Shungura Formation - Member G	~ 440	2.1	Artiodactyla	Bovidae	Tragelaphini	-	enamel	-9.8	31	Negash et al. 2020
67	Ethiopia (Africa)	Lake Turkana Basin	Shungura Formation - Member G	~ 440	2.1	Artiodactyla	Bovidae	Tragelaphini	-	enamel	-6	33	Negash et al. 2020
68	Ethiopia (Africa)	Lake Turkana Basin	Shungura Formation - Member G	~ 440	2.1	Artiodactyla	Bovidae	Tragelaphini	-	enamel	-5	33	Negash et al. 2020
69	Ethiopia (Africa)	Lake Turkana Basin	Shungura Formation - Member G	~ 440	2.1	Artiodactyla	Bovidae	Tragelaphini	-	enamel	-5.1	31	Negash et al. 2020
70	Ethiopia (Africa)	Lake Turkana Basin	Shungura Formation - Member G	~ 440	2.1	Artiodactyla	Bovidae	Tragelaphini	-	enamel	-10.8	33	Negash et al. 2020
71	Ethiopia (Africa)	Lake Turkana Basin	Shungura Formation - Member G	~ 440	2.1	Artiodactyla	Bovidae	Tragelaphini	-	enamel	-5.7	30	Negash et al. 2020
72	Ethiopia (Africa)	Lake Turkana Basin	Shungura Formation - Member G	~ 440	2.1	Artiodactyla	Bovidae	Tragelaphini	-	enamel	-6.6	29	Negash et al. 2020
73	Ethiopia (Africa)	Lake Turkana Basin	Shungura Formation - Member G	~ 440	2.1	Artiodactyla	Bovidae	Tragelaphini	-	enamel	-7.6	29	Negash et al. 2020
74	Ethiopia (Africa)	Lake Turkana Basin	Shungura Formation - Member G	~ 440	2.1	Artiodactyla	Bovidae	Tragelaphini	-	enamel	-8.1	33	Negash et al. 2020
75	Ethiopia (Africa)	Lake Turkana Basin	Shungura Formation - Member G	~ 440	2.1	Artiodactyla	Bovidae	Tragelaphini	-	enamel	-4.4	36	Negash et al. 2020
76	Ethiopia (Africa)	Lake Turkana Basin	Shungura Formation - Member G	~ 440	2.1	Artiodactyla	Bovidae	Tragelaphini	-	enamel	-7.3	30	Negash et al. 2020
77	Ethiopia (Africa)	Lake Turkana Basin	Shungura Formation - Member G	~ 440	2.1	Artiodactyla	Bovidae	Tragelaphini	-	enamel	-7.8	31	Negash et al. 2020
78	Ethiopia (Africa)	Lake Turkana Basin	Shungura Formation - Member G	~ 440	2.1	Perissodactyla	Equidae	-	-	enamel	2	35	Negash et al. 2020
79	Ethiopia (Africa)	Lake Turkana Basin	Shungura Formation - Member G	~ 440	2.1	Perissodactyla	Equidae	-	-	enamel	2.2	34	Negash et al. 2020
80	Ethiopia (Africa)	Lake Turkana Basin	Shungura Formation - Member G	~ 440	2.1	Perissodactyla	Equidae	-	-	enamel	0.8	32	Negash et al. 2020
81	Ethiopia (Africa)	Lake Turkana Basin	Shungura Formation - Member G	~ 440	2.1	Perissodactyla	Equidae	-	-	enamel	1.8	31	Negash et al. 2020
82	Ethiopia (Africa)	Lake Turkana Basin	Shungura Formation - Member G	~ 440	2.1	Perissodactyla	Equidae	-	-	enamel	0.9	35	Negash et al. 2020
83	Ethiopia (Africa)	Lake Turkana Basin	Shungura Formation - Member G	~ 440	2.1	Perissodactyla	Equidae	-	-	enamel	-0.9	30	Negash et al. 2020
84	Ethiopia (Africa)	Lake Turkana Basin	Shungura Formation - Member G	~ 440	2.1	Perissodactyla	Equidae	-	-	enamel	-0.1	31	Negash et al. 2020
85	Ethiopia (Africa)	Lake Turkana Basin	Shungura Formation - Member G	~ 440	2.1	Perissodactyla	Equidae	-	-	enamel	1.2	28	Negash et al. 2020
86	Ethiopia (Africa)	Lake Turkana Basin	Shungura Formation - Member G	~ 440	2.1	Perissodactyla	Equidae	-	-	enamel	1	33	Negash et al. 2020
87	Ethiopia (Africa)	Lake Turkana Basin	Shungura Formation - Member G	~ 440	2.1	Perissodactyla	Equidae	-	-	enamel	1.8	25	Negash et al. 2020
88	Ethiopia (Africa)	Lake Turkana Basin	Shungura Formation - Member G	~ 440	2.1	Perissodactyla	Equidae	-	-	enamel	-1.3	28	Negash et al. 2020
89	Ethiopia (Africa)	Lake Turkana Basin	Shungura Formation - Member G	~ 440	2.1	Perissodactyla	Equidae	-	-	enamel	1.4	33	Negash et al. 2020
90	Ethiopia (Africa)	Lake Turkana Basin	Shungura Formation - Member G	~ 440	2.1	Perissodactyla	Equidae	-	-	enamel	1.4	33	Negash et al. 2020
91	Ethiopia (Africa)	Lake Turkana Basin	Shungura Formation - Member G	~ 440	2.1	Perissodactyla	Equidae	-	-	enamel	-0.6	31	Negash et al. 2020
92	Ethiopia (Africa)	Lake Turkana Basin	Shungura Formation - Member G	~ 440	2.1	Perissodactyla	Equidae	-	-	enamel	-1.1	33	Negash et al. 2020
93	Ethiopia (Africa)	Lake Turkana Basin	Shungura Formation - Member G	~ 440	2.1	Perissodactyla	Equidae	-	-	enamel	0.3	35	Negash et al. 2020
94	Ethiopia (Africa)	Lake Turkana Basin	Shungura Formation - Member G	~ 440	2.1	Perissodactyla	Equidae	-	-	enamel	-0.4	31	Negash et al. 2020
95	Ethiopia (Africa)	Lake Turkana Basin	Shungura Formation - Member G	~ 440	2.1	Perissodactyla	Equidae	-	-	enamel	-1.5	30	Negash et al. 2020
96	Ethiopia (Africa)	Lake Turkana Basin	Shungura Formation - Member G	~ 440	2.1	Artiodactyla	Giraffidae	-	-	enamel	-10.4	35	Negash et al. 2020
97	Ethiopia (Africa)	Lake Turkana Basin	Shungura Formation - Member G	~ 440	2.1	Artiodactyla	Giraffidae	-	-	enamel	-12.8	32	Negash et al. 2020
98	Ethiopia (Africa)	Lake Turkana Basin	Shungura Formation - Member G	~ 440	2.1	Artiodactyla	Giraffidae	-	-	enamel	-14.7	31	Negash et al. 2020
99	Ethiopia (Africa)	Lake Turkana Basin	Shungura Formation - Member G	~ 440	2.1	Artiodactyla	Giraffidae	-	-	enamel	-12.9	31	Negash et al. 2020
100	Ethiopia (Africa)	Lake Turkana Basin	Shungura Formation - Member G	~ 440	2.1	Artiodactyla	Hippopotamidae	-	-	enamel	-1.3	23	Negash et al. 2020
101	Ethiopia (Africa)	Lake Turkana Basin	Shungura Formation - Member G	~ 440	2.1	Artiodactyla	Hippopotamidae	-	-	enamel	-3.5	38	Negash et al. 2020
102	Ethiopia (Africa)	Lake Turkana Basin	Shungura Formation - Member G	~ 440	2.1	Artiodactyla	Hippopotamidae	-	-	enamel	-5.5	27	Negash et al. 2020
103	Ethiopia (Africa)	Lake Turkana Basin	Shungura Formation - Member G	~ 440	2.1	Artiodactyla	Hippopotamidae	-	-	enamel	-2.8	26	Negash et al. 2020
104	Ethiopia (Africa)	Lake Turkana Basin	Shungura Formation - Member G	~ 440	2.1	Artiodactyla	Hippopotamidae	-	-	enamel	-2.4	28	Negash et al. 2020
105	Ethiopia (Africa)	Lake Turkana Basin	Shungura Formation - Member G	~ 440	2.1	Artiodactyla	Hippopotamidae	-	-	enamel	-4.3	24	Negash et al. 2020
106	Ethiopia (Africa)	Lake Turkana Basin	Shungura Formation - Member G	~ 440	2.0	Artiodactyla	Suidae	-	Metridiochoerus	enamel	0.7	31	Negash et al. 2020
107	Ethiopia (Africa)	Lake Turkana Basin	Shungura Formation - Member G	~ 440	2.0	Artiodactyla	Suidae	-	Kolpochoerus	enamel	0.4	29	Negash et al. 2020
108	Ethiopia (Africa)	Lake Turkana Basin	Shungura Formation - Member G	~ 440	2.0	Artiodactyla	Suidae	-	Metridiochoerus	enamel	-0.9	31	Negash et al. 2020
109	Ethiopia (Africa)	Lake Turkana Basin	Shungura Formation - Member G	~ 440	2.0	Artiodactyla	Suidae	-	Metridiochoerus	enamel	-0.6	32	Negash et al. 2020
110	Ethiopia (Africa)	Lake Turkana Basin	Shungura Formation - Member G	~ 440	2.0	Artiodactyla	Suidae	-	Notochoerus	enamel	-0.8	32	Negash et al. 2020
111	Ethiopia (Africa)	Lake Turkana Basin	Shungura Formation - Member G	~ 440	2.0	Artiodactyla	Suidae	-	Notochoerus	enamel	-1.2	29	Negash et al. 2020
112	Ethiopia (Africa)	Lake Turkana Basin	Shungura Formation - Member G	~ 440	2.0	Artiodactyla	Suidae	-	Notochoerus	enamel	0.3	26	Negash et al. 2020
113	Ethiopia (Africa)	Lake Turkana Basin	Shungura Formation - Member G	~ 440	2.0	Artiodactyla	Suidae	-	Notochoerus	enamel	-1.4	29	Negash et al. 2020
114	Ethiopia (Africa)	Lake Turkana Basin	Shungura Formation - Member G	~ 440	2.0	Artiodactyla	Suidae	-	Notochoerus	enamel	-0.8	29	Negash et al. 2020
115	Ethiopia (Africa)	Lake Turkana Basin	Shungura Formation - Member G	~ 440	2.0	Artiodactyla	Suidae	-	Kolpochoerus	enamel	-2	26	Negash et al. 2020
116	Ethiopia (Africa)	Lake Turkana Basin	Shungura Formation - Member G	~ 440	2.0	Artiodactyla	Suidae	-	Kolpochoerus	enamel	-1.7	30	Negash et al. 2020
117	Ethiopia (Africa)	Lake Turkana Basin	Shungura Formation - Member G	~ 440	2.0	Artiodactyla	Suidae	-	Metridiochoerus	enamel	-0.4	31	Negash et al. 2020
118	Ethiopia (Africa)	Lake Turkana Basin	Shungura Formation - Member G	~ 440	2.0	Artiodactyla	Suidae	-	Notochoerus	enamel	-0.5	36	Negash et al. 2020
119	Ethiopia (Africa)	Lake Turkana Basin	Shungura Formation - Member G	~ 440	2.0	Artiodactyla	Suidae	-	Metridiochoerus	enamel	-0.9	31	Negash et al. 2020
120	Ethiopia (Africa)	Lake Turkana Basin	Shungura Formation - Member G	~ 440	2.0	Artiodactyla	Suidae	-	Kolpochoerus	enamel	0.6	28	Negash et al. 2020
121	Ethiopia (Africa)	Lake Turkana Basin	Shungura Formation - Member G	~ 440	2.0	Artiodactyla	Suidae	-	Kolpochoerus	enamel	-0.2	29	Negash et al. 2020
122	Ethiopia (Africa)	Lake Turkana Basin	Shungura Formation - Member G	~ 440	2.0	Artiodactyla	Suidae	-	Kolpochoerus	enamel	-0.3	29	Negash et al. 2020
123	Ethiopia (Africa)	Lake Turkana Basin	Shungura Formation - Member G	~ 440	2.0	Artiodactyla	Suidae	-	Metridiochoerus	enamel	-1.9	31	Negash et al. 2020
124	Ethiopia (Africa)	Lake Turkana Basin	Shungura Formation - Member G	~ 440	2.0	Artiodactyla	Suidae	-	Metridiochoerus	enamel	-1	31	Negash et al. 2020
125	Ethiopia (Africa)	Lake Turkana Basin	Shungura Formation - Member G	~ 440	2.0	Artiodactyla	Bovidae	Alcelaphini	-	enamel	1.9	31	Negash et al. 2020
126	Ethiopia (Africa)	Lake Turkana Basin	Shungura Formation - Member G	~ 440	2.0	Artiodactyla	Bovidae	Tragelaphini	-	enamel	-9.3	29	Negash et al. 2020
127	Ethiopia (Africa)	Lake Turkana Basin	Shungura Formation - Member G	~ 440	2.0	Artiodactyla	Bovidae	Tragelaphini	-	enamel	-7.7	30	Negash et al. 2020
128	Ethiopia (Africa)	Lake Turkana Basin	Shungura Formation - Member G	~ 440	2.0	Artiodactyla	Bovidae	Aepycerotini	-	enamel	0.6	34	Negash et al. 2020
129	Ethiopia (Africa)	Lake Turkana Basin	Shungura Formation - Member G	~ 440	2.0	Artiodactyla	Bovidae	Bovini	-	enamel	1.5	36	Negash et al. 2020
130	Ethiopia (Africa)	Lake Turkana Basin	Shungura Formation - Member G	~ 440	2.0	Artiodactyla	Bovidae	Tragelaphini	-	enamel	-3.9	26	Negash et al. 2020
131	Ethiopia (Africa)	Lake Turkana Basin	Shungura Formation - Member G	~ 440	2.0	Artiodactyla	Bovidae	Aepycerotini	-	enamel	0.3	33	Negash et al. 2020
132	Ethiopia (Africa)	Lake Turkana Basin	Shungura Formation - Member G	~ 440	2.0	Artiodactyla	Bovidae	Alcelaphini	-	enamel	1.3	29	Negash et al. 2020
133	Ethiopia (Africa)	Lake Turkana Basin	Shungura Formation - Member G	~ 440	2.0	Artiodactyla	Bovidae	Alcelaphini	-	enamel	3.9	33	Negash et al. 2020
134	Ethiopia (Africa)	Lake Turkana Basin	Shungura Formation - Member G	~ 440	2.0	Artiodactyla	Bovidae	Alcelaphini	-	enamel	1.7	33	Negash et al. 2020
135	Ethiopia (Africa)	Lake Turkana Basin	Shungura Formation - Member G	~ 440	2.0	Artiodactyla	Bovidae	Alcelaphini	-	enamel	2.8	25	Negash et al. 2020
136	Ethiopia (Africa)	Lake Turkana Basin	Shungura Formation - Member G	~ 440	2.0	Artiodactyla	Bovidae	Bovini	-	enamel	-1.3	37	Negash et al. 2020
137	Ethiopia (Africa)	Lake Turkana Basin	Shungura Formation - Member G	~ 440	2.0	Artiodactyla	Bovidae	Tragelaphini	-	enamel	-6.7	26	Negash et al. 2020
138	Ethiopia (Africa)	Lake Turkana Basin	Shungura Formation - Member G	~ 440	2.0	Artiodactyla	Bovidae	Aepycerotini	-	enamel	-2.3	27	Negash et al. 2020
139	Ethiopia (Africa)	Lake Turkana Basin	Shungura Formation - Member G	~ 440	2.0	Artiodactyla	Bovidae	Aepycerotini	-	enamel	-1.8	30	Negash et al. 2020
140	Ethiopia (Africa)	Lake Turkana Basin	Shungura Formation - Member G	~ 440	2.0	Artiodactyla	Bovidae	Aepycerotini	-	enamel	-6.5	26	Negash et al. 2020
141	Ethiopia (Africa)	Lake Turkana Basin	Shungura Formation - Member G	~ 440	2.0	Artiodactyla	Bovidae	Aepycerotini	-	enamel	-2.2	27	Negash et al. 2020
142	Ethiopia (Africa)	Lake Turkana Basin	Shungura Formation - Member G	~ 440	2.0	Artiodactyla	Bovidae	Aepycerotini	-	enamel	-0.8	27	Negash et al. 2020
143	Ethiopia (Africa)	Lake Turkana Basin	Shungura Formation - Member G	~ 440	2.0	Artiodactyla	Bovidae	Aepycerotini	-	enamel	-1.9	26	Negash et al. 2020
144	Ethiopia (Africa)	Lake Turkana Basin	Shungura Formation - Member G	~ 440	2.0	Artiodactyla	Bovidae	Aepycerotini	-	enamel	-7.9	28	Negash et al. 2020
145	Ethiopia (Africa)	Lake Turkana Basin	Shungura Formation - Member G	~ 440	2.0	Artiodactyla	Bovidae	Aepycerotini	-	enamel	-2.9	25	Negash et al. 2020
146	Ethiopia (Africa)	Lake Turkana Basin	Shungura Formation - Member G	~ 440	2.0	Artiodactyla	Bovidae	Aepycerotini	-	enamel	-2.9	23	Negash et al. 2020
147	Ethiopia (Africa)	Lake Turkana Basin	Shungura Formation - Member G	~ 440	2.0	Artiodactyla	Bovidae	Alcelaphini	-	enamel	2.5	36	Negash et al. 2020
148	Ethiopia (Africa)	Lake Turkana Basin	Shungura Formation - Member G	~ 440	2.0	Artiodactyla	Bovidae	Alcelaphini	-	enamel	1.6	36	Negash et al. 2020
149	Ethiopia (Africa)	Lake Turkana Basin	Shungura Formation - Member G	~ 440	2.0	Artiodactyla	Bovidae	Alcelaphini	-	enamel	-0.7	30	Negash et al. 2020
150	Ethiopia (Africa)	Lake Turkana Basin	Shungura Formation - Member G	~ 440	2.0	Artiodactyla	Bovidae	Alcelaphini	-	enamel	1.4	35	Negash et al. 2020
151	Ethiopia (Africa)	Lake Turkana Basin	Shungura Formation - Member G	~ 440	2.0	Artiodactyla	Bovidae	Alcelaphini	-	enamel	2	34	Negash et al. 2020
152	Ethiopia (Africa)	Lake Turkana Basin	Shungura Formation - Member G	~ 440	2.0	Artiodactyla	Bovidae	Alcelaphini	-	enamel	2.5	35	Negash et al. 2020
153	Ethiopia (Africa)	Lake Turkana Basin	Shungura Formation - Member G	~ 440	2.0	Artiodactyla	Bovidae	Tragelaphini	-	enamel	-1.3	28	Negash et al. 2020
154	Ethiopia (Africa)	Lake Turkana Basin	Shungura Formation - Member G	~ 440	2.0	Artiodactyla	Bovidae	Tragelaphini	-	enamel	-6.3	26	Negash et al. 2020
155	Ethiopia (Africa)	Lake Turkana Basin	Shungura Formation - Member G	~ 440	2.0	Artiodactyla	Bovidae	Tragelaphini	-	enamel	-6.9	24	Negash et al. 2020
156	Ethiopia (Africa)	Lake Turkana Basin	Shungura Formation - Member G	~ 440	2.0	Artiodactyla	Bovidae	Tragelaphini	-	enamel	-4.5	25	Negash et al. 2020
157	Ethiopia (Africa)	Lake Turkana Basin	Shungura Formation - Member G	~ 440	2.0	Artiodactyla	Bovidae	Tragelaphini	-	enamel	-8.5	25	Negash et al. 2020
158	Ethiopia (Africa)	Lake Turkana Basin	Shungura Formation - Member G	~ 440	2.0	Artiodactyla	Bovidae	Tragelaphini	-	enamel	-6.4	28	Negash et al. 2020
159	Ethiopia (Africa)	Lake Turkana Basin	Shungura Formation - Member G	~ 440	2.0	Artiodactyla	Bovidae	Tragelaphini	-	enamel	-8.7	24	Negash et al. 2020
160	Ethiopia (Africa)	Lake Turkana Basin	Shungura Formation - Member G	~ 440	2.0	Artiodactyla	Bovidae	Tragelaphini	-	enamel	-0.8	26	Negash et al. 2020
161	Ethiopia (Africa)	Lake Turkana Basin	Shungura Formation - Member G	~ 440	2.0	Artiodactyla	Bovidae	Tragelaphini	-	enamel	-6.6	27	Negash et al. 2020
162	Ethiopia (Africa)	Lake Turkana Basin	Shungura Formation - Member G	~ 440	2.0	Artiodactyla	Hippopotamidae	-	-	enamel	-4.9	25	Negash et al. 2020
163	Ethiopia (Africa)	Lake Turkana Basin	Shungura Formation - Member G	~ 440	2.0	Artiodactyla	Hippopotamidae	-	-	enamel	-0.7	25	Negash et al. 2020
164	Ethiopia (Africa)	Lake Turkana Basin	Shungura Formation - Member G	~ 440	2.0	Artiodactyla	Hippopotamidae	-	-	enamel	0	26	Negash et al. 2020
165	Ethiopia (Africa)	Lake Turkana Basin	Shungura Formation - Member G	~ 440	2.0	Artiodactyla	Hippopotamidae	-	-	enamel	-0.9	27	Negash et al. 2020
166	Ethiopia (Africa)	Lake Turkana Basin	Shungura Formation - Member G	~ 440	2.0	Artiodactyla	Hippopotamidae	-	-	enamel	-8.7	27	Negash et al. 2020
168	Ethiopia (Africa)	Lake Turkana Basin	Shungura Formation - Member G	~ 440	2.0	Perissodactyla	Equidae	-	-	enamel	0.9	33	Negash et al. 2020
169	Ethiopia (Africa)	Lake Turkana Basin	Shungura Formation - Member G	~ 440	2.0	Perissodactyla	Equidae	-	-	enamel	0.3	30	Negash et al. 2020
170	Ethiopia (Africa)	Lake Turkana Basin	Shungura Formation - Member G	~ 440	2.0	Perissodactyla	Equidae	-	-	enamel	1.8	35	Negash et al. 2020
171	Ethiopia (Africa)	Lake Turkana Basin	Shungura Formation - Member G	~ 440	2.0	Perissodactyla	Equidae	-	-	enamel	1.2	31	Negash et al. 2020
172	Ethiopia (Africa)	Lake Turkana Basin	Shungura Formation - Member G	~ 440	2.0	Perissodactyla	Equidae	-	-	enamel	-0.6	28	Negash et al. 2020
173	Ethiopia (Africa)	Lake Turkana Basin	Shungura Formation - Member G	~ 440	2.0	Perissodactyla	Equidae	-	-	enamel	-1.2	31	Negash et al. 2020
174	Ethiopia (Africa)	Lake Turkana Basin	Shungura Formation - Member G	~ 440	2.0	Perissodactyla	Equidae	-	-	enamel	-0.2	31	Negash et al. 2020
175	Ethiopia (Africa)	Lake Turkana Basin	Shungura Formation - Member G	~ 440	2.0	Perissodactyla	Equidae	-	-	enamel	0.5	35	Negash et al. 2020
176	Kenya (Africa)	Lake Turkana Basin	Upper Burgi Member	~ 336	2.0	Artiodactyla	Hippopotamidae	-	aff. Hippopotamus karumensis	enamel	-0.1	26	Harris et al. 2008
177	Ethiopia (Africa)	Lake Turkana Basin	Shungura Formation - Member G	~ 440	2.0	Artiodactyla	Giraffidae	-	-	enamel	-12.1	31	Negash et al. 2020
178	Ethiopia (Africa)	Lake Turkana Basin	Shungura Formation - Member G	~ 440	2.0	Artiodactyla	Giraffidae	-	-	enamel	-12.6	36	Negash et al. 2020
179	Tanzania (Africa)	Olduvai Gorge	Ewass Oldupa (Loc. 63)	~ 1400	2.0-1.9	Artiodactyla	Bovidae	-	-	enamel	-5.4	26.3	Mercader et al. 2021
180	Tanzania (Africa)	Olduvai Gorge	Ewass Oldupa (Loc. 63)	~ 1400	2.0-1.9	Artiodactyla	Bovidae	Tragelaphini	-	enamel	1.6	28	Mercader et al. 2021
181	Tanzania (Africa)	Olduvai Gorge	Ewass Oldupa (Loc. 63)	~ 1400	2.0-1.9	Artiodactyla	Bovidae	Tragelaphini	-	enamel	-1.3	27.8	Mercader et al. 2021
182	Tanzania (Africa)	Olduvai Gorge	Ewass Oldupa (Loc. 63)	~ 1400	2.0-1.9	Artiodactyla	Bovidae	Tragelaphini	-	enamel	-6.4	29	Mercader et al. 2021
183	Tanzania (Africa)	Olduvai Gorge	Ewass Oldupa (Loc. 63)	~ 1400	2.0-1.9	Artiodactyla	Bovidae	Tragelaphini	-	enamel	-7.2	30.1	Mercader et al. 2021
184	Tanzania (Africa)	Olduvai Gorge	Ewass Oldupa (Loc. 63)	~ 1400	2.0-1.9	Artiodactyla	Bovidae	Tragelaphini	-	enamel	-4.8	27	Mercader et al. 2021
185	Tanzania (Africa)	Olduvai Gorge	Ewass Oldupa (Loc. 63)	~ 1400	2.0-1.9	Artiodactyla	Bovidae	Antilopini	-	enamel	0.5	28.9	Mercader et al. 2021
186	Tanzania (Africa)	Olduvai Gorge	Ewass Oldupa (Loc. 63)	~ 1400	2.0-1.9	Artiodactyla	Bovidae	Hippotragini	-	enamel	-2	26.4	Mercader et al. 2021
187	Tanzania (Africa)	Olduvai Gorge	Ewass Oldupa (Loc. 63)	~ 1400	2.0-1.9	Artiodactyla	Bovidae	-	-	enamel	-2.3	26.9	Mercader et al. 2021
188	Tanzania (Africa)	Olduvai Gorge	Ewass Oldupa (Loc. 63)	~ 1400	2.0-1.9	Perissodactyla	Equidae	-	-	enamel	-2.7	26.8	Mercader et al. 2021
189	Tanzania (Africa)	Olduvai Gorge	Ewass Oldupa (Loc. 63)	~ 1400	2.0-1.9	Artiodactyla	Bovidae	-	-	enamel	1.4	30.5	Mercader et al. 2021
190	Tanzania (Africa)	Olduvai Gorge	Ewass Oldupa (Loc. 63)	~ 1400	2.0-1.9	Artiodactyla	Bovidae	-	-	enamel	-6.6	29.3	Mercader et al. 2021
191	Tanzania (Africa)	Olduvai Gorge	Ewass Oldupa (Loc. 63)	~ 1400	2.0-1.9	Artiodactyla	Bovidae	Tragelaphini	-	enamel	-0.2	30.6	Mercader et al. 2021
192	Tanzania (Africa)	Olduvai Gorge	Ewass Oldupa (Loc. 63)	~ 1400	2.0-1.9	Artiodactyla	Suidae	-	-	enamel	-6	29.4	Mercader et al. 2021
193	Kenya (Africa)	Lake Turkana Basin	FwJj20 - Upper Burgi Member	~ 336	1.95	Artiodactyla	Bovidae	Aepycerotini	-	enamel	-0.9	28.4	Braun et al. 2010
194	Kenya (Africa)	Lake Turkana Basin	FwJj20 - Upper Burgi Member	~ 336	1.95	Artiodactyla	Bovidae	Aepycerotini	-	enamel	1.5	30.4	Braun et al. 2010
195	Kenya (Africa)	Lake Turkana Basin	FwJj20 - Upper Burgi Member	~ 336	1.95	Artiodactyla	Bovidae	Aepycerotini	-	enamel	0.3	27	Braun et al. 2010
196	Kenya (Africa)	Lake Turkana Basin	FwJj20 - Upper Burgi Member	~ 336	1.95	Artiodactyla	Bovidae	Aepycerotini	-	enamel	-3.3	29	Braun et al. 2010
197	Kenya (Africa)	Lake Turkana Basin	FwJj20 - Upper Burgi Member	~ 336	1.95	Artiodactyla	Bovidae	Alcelaphini	-	enamel	1.7	29	Braun et al. 2010
198	Kenya (Africa)	Lake Turkana Basin	FwJj20 - Upper Burgi Member	~ 336	1.95	Artiodactyla	Bovidae	Alcelaphini	-	enamel	1.1	30.1	Braun et al. 2010
199	Kenya (Africa)	Lake Turkana Basin	FwJj20 - Upper Burgi Member	~ 336	1.95	Artiodactyla	Bovidae	Alcelaphini	-	enamel	1.2	30.5	Braun et al. 2010
200	Kenya (Africa)	Lake Turkana Basin	FwJj20 - Upper Burgi Member	~ 336	1.95	Artiodactyla	Bovidae	Alcelaphini	-	enamel	1.2	31	Braun et al. 2010
201	Kenya (Africa)	Lake Turkana Basin	FwJj20 - Upper Burgi Member	~ 336	1.95	Artiodactyla	Bovidae	Alcelaphini	-	enamel	1.3	30	Braun et al. 2010
202	Kenya (Africa)	Lake Turkana Basin	FwJj20 - Upper Burgi Member	~ 336	1.95	Artiodactyla	Bovidae	Alcelaphini	-	enamel	1.8	29	Braun et al. 2010
203	Kenya (Africa)	Lake Turkana Basin	FwJj20 - Upper Burgi Member	~ 336	1.95	Artiodactyla	Bovidae	Alcelaphini	-	enamel	1	31	Braun et al. 2010
204	Kenya (Africa)	Lake Turkana Basin	FwJj20 - Upper Burgi Member	~ 336	1.95	Artiodactyla	Bovidae	Alcelaphini	-	enamel	1.5	30	Braun et al. 2010
205	Kenya (Africa)	Lake Turkana Basin	FwJj20 - Upper Burgi Member	~ 336	1.95	Artiodactyla	Bovidae	Hippotragini	-	enamel	1.8	30.2	Braun et al. 2010
206	Kenya (Africa)	Lake Turkana Basin	FwJj20 - Upper Burgi Member	~ 336	1.95	Artiodactyla	Bovidae	Reduncini	-	enamel	1.3	29.7	Braun et al. 2010
207	Kenya (Africa)	Lake Turkana Basin	FwJj20 - Upper Burgi Member	~ 336	1.95	Artiodactyla	Bovidae	Reduncini	-	enamel	0.5	30	Braun et al. 2010
208	Kenya (Africa)	Lake Turkana Basin	FwJj20 - Upper Burgi Member	~ 336	1.95	Artiodactyla	Bovidae	Reduncini	-	enamel	1	28	Braun et al. 2010
209	Kenya (Africa)	Lake Turkana Basin	FwJj20 - Upper Burgi Member	~ 336	1.95	Artiodactyla	Bovidae	Reduncini	-	enamel	1.3	28	Braun et al. 2010
210	Kenya (Africa)	Lake Turkana Basin	FwJj20 - Upper Burgi Member	~ 336	1.95	Artiodactyla	Bovidae	Reduncini	-	enamel	0.7	27	Braun et al. 2010
211	Kenya (Africa)	Lake Turkana Basin	FwJj20 - Upper Burgi Member	~ 336	1.95	Perissodactyla	Equidae	-	Equus	enamel	-0.4	29	Braun et al. 2010
212	Kenya (Africa)	Lake Turkana Basin	FwJj20 - Upper Burgi Member	~ 336	1.95	Perissodactyla	Equidae	-	Equus	enamel	-0.8	29.6	Braun et al. 2010
213	Kenya (Africa)	Lake Turkana Basin	FwJj20 - Upper Burgi Member	~ 336	1.95	Perissodactyla	Equidae	-	Equus	enamel	-0.3	32.6	Braun et al. 2010
214	Kenya (Africa)	Lake Turkana Basin	FwJj20 - Upper Burgi Member	~ 336	1.95	Perissodactyla	Equidae	-	Eurygnathohippus	enamel	0.2	30.5	Braun et al. 2010
215	Kenya (Africa)	Lake Turkana Basin	FwJj20 - Upper Burgi Member	~ 336	1.95	Perissodactyla	Equidae	-	Eurygnathohippus	enamel	0.1	29.5	Braun et al. 2010
216	Kenya (Africa)	Lake Turkana Basin	FwJj20 - Upper Burgi Member	~ 336	1.95	Perissodactyla	Equidae	-	Eurygnathohippus	enamel	0.7	30.4	Braun et al. 2010
217	Kenya (Africa)	Lake Turkana Basin	FwJj20 - Upper Burgi Member	~ 336	1.95	Artiodactyla	Giraffidae	-	-	enamel	-10.7	30.5	Braun et al. 2010
218	Kenya (Africa)	Lake Turkana Basin	FwJj20 - Upper Burgi Member	~ 336	1.95	Artiodactyla	Giraffidae	-	-	enamel	-12	30	Braun et al. 2010
219	Kenya (Africa)	Lake Turkana Basin	FwJj20 - Upper Burgi Member	~ 336	1.95	Artiodactyla	Hippopotamidae	-	aff. Hippopotamus gorgops	enamel	-0.7	26	Braun et al. 2010
220	Kenya (Africa)	Lake Turkana Basin	FwJj20 - Upper Burgi Member	~ 336	1.95	Artiodactyla	Hippopotamidae	-	aff. Hippopotamus karumensis	enamel	-2.2	24	Braun et al. 2010
221	Kenya (Africa)	Lake Turkana Basin	FwJj20 - Upper Burgi Member	~ 336	1.95	Artiodactyla	Hippopotamidae	-	aff. Hippopotamus karumensis	enamel	-1.7	24.6	Braun et al. 2010
222	Kenya (Africa)	Lake Turkana Basin	FwJj20 - Upper Burgi Member	~ 336	1.95	Artiodactyla	Hippopotamidae	-	aff. Hippopotamus karumensis	enamel	-2	26	Braun et al. 2010
223	Kenya (Africa)	Lake Turkana Basin	FwJj20 - Upper Burgi Member	~ 336	1.95	Artiodactyla	Hippopotamidae	-	aff. Hippopotamus karumensis	enamel	-0.7	24.7	Braun et al. 2010
224	Kenya (Africa)	Lake Turkana Basin	FwJj20 - Upper Burgi Member	~ 336	1.95	Artiodactyla	Hippopotamidae	-	aff. Hippopotamus karumensis	enamel	-1.2	25	Braun et al. 2010
225	Kenya (Africa)	Lake Turkana Basin	FwJj20 - Upper Burgi Member	~ 336	1.95	Artiodactyla	Hippopotamidae	-	aff. Hippopotamus karumensis	enamel	-0.4	25.2	Braun et al. 2010
226	Kenya (Africa)	Lake Turkana Basin	FwJj20 - Upper Burgi Member	~ 336	1.95	Artiodactyla	Hippopotamidae	-	aff. Hippopotamus karumensis	enamel	-2.1	25.2	Braun et al. 2010
227	Kenya (Africa)	Lake Turkana Basin	FwJj20 - Upper Burgi Member	~ 336	1.95	Artiodactyla	Hippopotamidae	-	aff. Hippopotamus karumensis	enamel	-1.9	25.8	Braun et al. 2010
228	Kenya (Africa)	Lake Turkana Basin	FwJj20 - Upper Burgi Member	~ 336	1.95	Artiodactyla	Hippopotamidae	-	-	enamel	-0.4	24.8	Braun et al. 2010
229	Kenya (Africa)	Lake Turkana Basin	FwJj20 - Upper Burgi Member	~ 336	1.95	Artiodactyla	Suidae	-	Kolpochoerus	enamel	-1.2	27.8	Braun et al. 2010
230	Kenya (Africa)	Lake Turkana Basin	FwJj20 - Upper Burgi Member	~ 336	1.95	Artiodactyla	Suidae	-	Kolpochoerus	enamel	-0.6	28	Braun et al. 2010
231	Kenya (Africa)	Lake Turkana Basin	FwJj20 - Upper Burgi Member	~ 336	1.95	Artiodactyla	Suidae	-	Kolpochoerus	enamel	-0.3	29.5	Braun et al. 2010
232	Kenya (Africa)	Lake Turkana Basin	FwJj20 - Upper Burgi Member	~ 336	1.95	Artiodactyla	Suidae	-	Kolpochoerus	enamel	-0.1	27	Braun et al. 2010
233	Kenya (Africa)	Lake Turkana Basin	FwJj20 - Upper Burgi Member	~ 336	1.95	Artiodactyla	Suidae	-	Kolpochoerus	enamel	0.2	28.1	Braun et al. 2010
234	Kenya (Africa)	Lake Turkana Basin	FwJj20 - Upper Burgi Member	~ 336	1.95	Artiodactyla	Suidae	-	Kolpochoerus	enamel	-0.4	28.7	Braun et al. 2010
235	Kenya (Africa)	Lake Turkana Basin	FwJj20 - Upper Burgi Member	~ 336	1.95	Artiodactyla	Suidae	-	Kolpochoerus	enamel	-0.2	27.3	Braun et al. 2010
236	Kenya (Africa)	Lake Turkana Basin	FwJj20 - Upper Burgi Member	~ 336	1.95	Artiodactyla	Suidae	-	Kolpochoerus	enamel	-0.6	29.6	Braun et al. 2010
237	Kenya (Africa)	Lake Turkana Basin	FwJj20 - Upper Burgi Member	~ 336	1.95	Artiodactyla	Suidae	-	Kolpochoerus	enamel	-0.2	27.2	Braun et al. 2010
238	Kenya (Africa)	Lake Turkana Basin	FwJj20 - Upper Burgi Member	~ 336	1.95	Artiodactyla	Suidae	-	Kolpochoerus	enamel	-0.9	27.5	Braun et al. 2010
239	Kenya (Africa)	Lake Turkana Basin	FwJj20 - Upper Burgi Member	~ 336	1.95	Artiodactyla	Suidae	-	Kolpochoerus	enamel	-0.9	28.9	Braun et al. 2010
240	Kenya (Africa)	Lake Turkana Basin	FwJj20 - Upper Burgi Member	~ 336	1.95	Artiodactyla	Suidae	-	Kolpochoerus	enamel	-1.5	30	Braun et al. 2010
241	Kenya (Africa)	Lake Turkana Basin	FwJj20 - Upper Burgi Member	~ 336	1.95	Artiodactyla	Suidae	-	Notochoerus	enamel	-0.7	28.2	Braun et al. 2010
242	Kenya (Africa)	Lake Turkana Basin	FwJj20 - Upper Burgi Member	~ 336	1.95	Artiodactyla	Suidae	-	Notochoerus	enamel	-1.1	28.5	Braun et al. 2010
243	Kenya (Africa)	Lake Turkana Basin	FwJj20 - Upper Burgi Member	~ 336	1.95	Artiodactyla	Suidae	-	Notochoerus	enamel	-0.8	29.8	Braun et al. 2010
244	Kenya (Africa)	Lake Turkana Basin	FwJj20 - Upper Burgi Member	~ 336	1.95	Artiodactyla	Suidae	-	Notochoerus	enamel	-0.6	28.3	Braun et al. 2010
245	Kenya (Africa)	Lake Turkana Basin	FwJj20 - Upper Burgi Member	~ 336	1.95	Artiodactyla	Suidae	-	Notochoerus	enamel	-1	30.5	Braun et al. 2010
246	Ethiopia (Africa)	Lake Turkana Basin	Shungura Formation - Member G	~ 440	1.9	Artiodactyla	Hippopotamidae	-	-	enamel	-7.2	20	Braun et al. 2010
247	Kenya (Africa)	Lake Turkana Basin	Upper Burgi Member	~ 336	1.9	Artiodactyla	Hippopotamidae	-	aff. Hippopotamus karumensis	enamel	-1.8	27	Harris et al. 2008
248	Kenya (Africa)	Lake Turkana Basin	Upper Burgi Member	~ 336	1.9	Artiodactyla	Hippopotamidae	-	aff. Hippopotamus karumensis	enamel	-2.4	27	Harris et al. 2008
249	Kenya (Africa)	Lake Turkana Basin	Upper Burgi Member	~ 336	1.9	Artiodactyla	Hippopotamidae	-	aff. Hippopotamus karumensis	enamel	-1.2	27	Harris et al. 2008
250	Kenya (Africa)	Lake Turkana Basin	Upper Burgi Member	~ 336	1.9	Artiodactyla	Hippopotamidae	-	Hippopotamus gorgops	enamel	0.1	26	Harris et al. 2008
251	Kenya (Africa)	Lake Turkana Basin	Upper Burgi Member	~ 336	1.9	Artiodactyla	Hippopotamidae	-	Hippopotamus gorgops	enamel	0	29	Harris et al. 2008
252	Kenya (Africa)	Lake Turkana Basin	Upper Burgi Member	~ 336	1.9	Artiodactyla	Hippopotamidae	-	Hippopotamus gorgops	enamel	-3.1	31	Harris et al. 2008
253	Kenya (Africa)	Lake Turkana Basin	Upper Burgi Member	~ 336	1.85	Artiodactyla	Hippopotamidae	-	aff. Hippopotamus aethiopicus	enamel	-0.8	29.2	Harris et al. 2008
254	Kenya (Africa)	Lake Turkana Basin	Upper Burgi Member	~ 336	1.85	Artiodactyla	Hippopotamidae	-	Hippopotamus gorgops	enamel	-0.4	26.8	Harris et al. 2008
255	Ethiopia (Africa)	Lake Turkana Basin	Shungura Formation - Member H	~ 440	1.8	Artiodactyla	Suidae	-	Kolpochoerus	enamel	-0.1	32.9	Negash et al. 2020
256	Ethiopia (Africa)	Lake Turkana Basin	Shungura Formation - Member H	~ 440	1.8	Artiodactyla	Suidae	-	Kolpochoerus	enamel	0.7	31.2	Negash et al. 2020
257	Ethiopia (Africa)	Lake Turkana Basin	Shungura Formation - Member H	~ 440	1.8	Artiodactyla	Suidae	-	Kolpochoerus	enamel	-0.1	29.3	Negash et al. 2020
258	Ethiopia (Africa)	Lake Turkana Basin	Shungura Formation - Member H	~ 440	1.8	Artiodactyla	Suidae	-	Kolpochoerus	enamel	0.5	35.2	Negash et al. 2020
259	Ethiopia (Africa)	Lake Turkana Basin	Shungura Formation - Member H	~ 440	1.8	Artiodactyla	Suidae	-	Kolpochoerus	enamel	0.4	29.2	Negash et al. 2020
260	Ethiopia (Africa)	Lake Turkana Basin	Shungura Formation - Member H	~ 440	1.8	Artiodactyla	Suidae	-	Kolpochoerus	enamel	-0.5	24.2	Negash et al. 2020
261	Ethiopia (Africa)	Lake Turkana Basin	Shungura Formation - Member H	~ 440	1.8	Artiodactyla	Suidae	-	Kolpochoerus	enamel	0.3	27.1	Negash et al. 2020
262	Ethiopia (Africa)	Lake Turkana Basin	Shungura Formation - Member H	~ 440	1.8	Artiodactyla	Suidae	-	Kolpochoerus	enamel	-0.4	29.9	Negash et al. 2020
263	Ethiopia (Africa)	Lake Turkana Basin	Shungura Formation - Member H	~ 440	1.8	Artiodactyla	Suidae	-	Notochoerus	enamel	-1.2	30.5	Negash et al. 2020
264	Ethiopia (Africa)	Lake Turkana Basin	Shungura Formation - Member H	~ 440	1.8	Artiodactyla	Suidae	-	Kolpochoerus	enamel	0	30.5	Negash et al. 2020
265	Ethiopia (Africa)	Lake Turkana Basin	Shungura Formation - Member H	~ 440	1.8	Artiodactyla	Suidae	-	Kolpochoerus	enamel	0.2	30.2	Negash et al. 2020
266	Ethiopia (Africa)	Lake Turkana Basin	Shungura Formation - Member H	~ 440	1.8	Artiodactyla	Suidae	-	Kolpochoerus	enamel	0.6	20.1	Negash et al. 2020
267	Ethiopia (Africa)	Lake Turkana Basin	Shungura Formation - Member H	~ 440	1.8	Artiodactyla	Suidae	-	Metridiochoerus	enamel	-0.3	33.3	Negash et al. 2020
268	Ethiopia (Africa)	Lake Turkana Basin	Shungura Formation - Member H	~ 440	1.8	Artiodactyla	Suidae	-	Metridiochoerus	enamel	0.3	33.7	Negash et al. 2020
269	Ethiopia (Africa)	Lake Turkana Basin	Shungura Formation - Member H	~ 440	1.8	Artiodactyla	Suidae	-	Metridiochoerus	enamel	-0.3	26.1	Negash et al. 2020
270	Ethiopia (Africa)	Lake Turkana Basin	Shungura Formation - Member H	~ 440	1.8	Artiodactyla	Suidae	-	Notochoerus	enamel	-0.2	32.6	Negash et al. 2020
271	Ethiopia (Africa)	Lake Turkana Basin	Shungura Formation - Member H	~ 440	1.8	Artiodactyla	Suidae	-	Notochoerus	enamel	-0.1	34.5	Negash et al. 2020
272	Ethiopia (Africa)	Lake Turkana Basin	Shungura Formation - Member H	~ 440	1.8	Artiodactyla	Suidae	-	Notochoerus	enamel	-0.1	33.4	Negash et al. 2020
273	Ethiopia (Africa)	Lake Turkana Basin	Shungura Formation - Member H	~ 440	1.8	Artiodactyla	Suidae	-	Notochoerus	enamel	-0.1	35.3	Negash et al. 2020
274	Ethiopia (Africa)	Lake Turkana Basin	Shungura Formation - Member H	~ 440	1.8	Artiodactyla	Suidae	-	Notochoerus	enamel	0.1	31.9	Negash et al. 2020
275	Ethiopia (Africa)	Lake Turkana Basin	Shungura Formation - Member H	~ 440	1.8	Artiodactyla	Suidae	-	Notochoerus	enamel	-0.5	34.1	Negash et al. 2020
276	Ethiopia (Africa)	Lake Turkana Basin	Shungura Formation - Member H	~ 440	1.8	Artiodactyla	Suidae	-	Notochoerus	enamel	-0.5	33.7	Negash et al. 2020
277	Ethiopia (Africa)	Lake Turkana Basin	Shungura Formation - Member H	~ 440	1.8	Artiodactyla	Suidae	-	Notochoerus	enamel	-0.8	33.9	Negash et al. 2020
278	Ethiopia (Africa)	Lake Turkana Basin	Shungura Formation - Member H	~ 440	1.8	Artiodactyla	Bovidae	Reduncini	-	enamel	-3.6	28.1	Negash et al. 2020
279	Ethiopia (Africa)	Lake Turkana Basin	Shungura Formation - Member H	~ 440	1.8	Artiodactyla	Bovidae	Aepycerotini	-	enamel	1.6	36.9	Negash et al. 2020
280	Ethiopia (Africa)	Lake Turkana Basin	Shungura Formation - Member H	~ 440	1.8	Artiodactyla	Bovidae	Reduncini	-	enamel	1	31.9	Negash et al. 2020
281	Ethiopia (Africa)	Lake Turkana Basin	Shungura Formation - Member H	~ 440	1.8	Artiodactyla	Bovidae	Reduncini	-	enamel	-0.5	30.5	Negash et al. 2020
282	Ethiopia (Africa)	Lake Turkana Basin	Shungura Formation - Member H	~ 440	1.8	Artiodactyla	Bovidae	Reduncini	-	enamel	-2	31.4	Negash et al. 2020
283	Ethiopia (Africa)	Lake Turkana Basin	Shungura Formation - Member H	~ 440	1.8	Artiodactyla	Bovidae	Reduncini	-	enamel	1.4	33.6	Negash et al. 2020
284	Ethiopia (Africa)	Lake Turkana Basin	Shungura Formation - Member H	~ 440	1.8	Artiodactyla	Bovidae	Reduncini	-	enamel	-5	31.3	Negash et al. 2020
285	Ethiopia (Africa)	Lake Turkana Basin	Shungura Formation - Member H	~ 440	1.8	Artiodactyla	Bovidae	Reduncini	-	enamel	-3.8	33.2	Negash et al. 2020
286	Ethiopia (Africa)	Lake Turkana Basin	Shungura Formation - Member H	~ 440	1.8	Artiodactyla	Bovidae	Reduncini	-	enamel	-0.8	30.7	Negash et al. 2020
287	Ethiopia (Africa)	Lake Turkana Basin	Shungura Formation - Member H	~ 440	1.8	Artiodactyla	Bovidae	Reduncini	-	enamel	-0.3	29.2	Negash et al. 2020
288	Ethiopia (Africa)	Lake Turkana Basin	Shungura Formation - Member H	~ 440	1.8	Artiodactyla	Bovidae	Reduncini	-	enamel	0.7	31.1	Negash et al. 2020
289	Ethiopia (Africa)	Lake Turkana Basin	Shungura Formation - Member H	~ 440	1.8	Artiodactyla	Giraffidae	-	-	enamel	-11.7	27.7	Negash et al. 2020
290	Ethiopia (Africa)	Lake Turkana Basin	Shungura Formation - Member H	~ 440	1.8	Artiodactyla	Hippopotamidae	-	-	enamel	-0.5	23.9	Negash et al. 2020
291	Ethiopia (Africa)	Lake Turkana Basin	Shungura Formation - Member H	~ 440	1.8	Artiodactyla	Hippopotamidae	-	-	enamel	-1	25	Negash et al. 2020
292	Ethiopia (Africa)	Lake Turkana Basin	Shungura Formation - Member H	~ 440	1.8	Artiodactyla	Hippopotamidae	-	-	enamel	0.4	23	Negash et al. 2020
293	Ethiopia (Africa)	Lake Turkana Basin	Shungura Formation - Member H	~ 440	1.8	Artiodactyla	Hippopotamidae	-	-	enamel	-3.3	23.6	Negash et al. 2020
294	Ethiopia (Africa)	Lake Turkana Basin	Shungura Formation - Member H	~ 440	1.8	Artiodactyla	Hippopotamidae	-	-	enamel	-3	23.1	Negash et al. 2020
295	Tanzania (Africa)	Olduvai Gorge	West Middle Bed I	~ 1400	1.8	Artiodactyla	Suidae	-	Phacochoerus modestus	enamel	0.1	29.4	van der Merwe 2013
296	Tanzania (Africa)	Olduvai Gorge	West Middle Bed I	~ 1400	1.8	Artiodactyla	Suidae	-	Phacochoerus modestus	enamel	-0.3	30.9	van der Merwe 2013
297	Tanzania (Africa)	Olduvai Gorge	West Middle Bed I	~ 1400	1.8	Artiodactyla	Bovidae	Reduncini	Kobus	enamel	-2	29.4	van der Merwe 2013
298	Tanzania (Africa)	Olduvai Gorge	West Middle Bed I	~ 1400	1.8	Artiodactyla	Bovidae	Reduncini	Kobus	enamel	-5	23.3	van der Merwe 2013
299	Tanzania (Africa)	Olduvai Gorge	West Middle Bed I	~ 1400	1.8	Artiodactyla	Bovidae	Reduncini	Kobus	enamel	-3.8	26.9	van der Merwe 2013
300	Tanzania (Africa)	Olduvai Gorge	West Middle Bed I	~ 1400	1.8	Artiodactyla	Bovidae	Hippotragini	Hippotragus gigas	enamel	-0.3	27.7	van der Merwe 2013
301	Tanzania (Africa)	Olduvai Gorge	West Middle Bed I	~ 1400	1.8	Artiodactyla	Bovidae	Antilopini	Gazella / Aepyceros	enamel	0.1	26.3	van der Merwe 2013
302	Tanzania (Africa)	Olduvai Gorge	West Middle Bed I	~ 1400	1.8	Artiodactyla	Bovidae	Antilopini	Gazella / Aepyceros	enamel	-2	29.6	van der Merwe 2013
303	Tanzania (Africa)	Olduvai Gorge	West Middle Bed I	~ 1400	1.8	Artiodactyla	Bovidae	Antilopini	Gazella / Aepyceros	enamel	-3.5	27.6	van der Merwe 2013
304	Tanzania (Africa)	Olduvai Gorge	West Middle Bed I	~ 1400	1.8	Artiodactyla	Bovidae	Antilopini	Gazella / Aepyceros	enamel	0.7	27.7	van der Merwe 2013
305	Tanzania (Africa)	Olduvai Gorge	West Middle Bed I	~ 1400	1.8	Artiodactyla	Bovidae	Antilopini	Gazella / Aepyceros	enamel	-4.1	26.1	van der Merwe 2013
306	Tanzania (Africa)	Olduvai Gorge	West Middle Bed I	~ 1400	1.8	Artiodactyla	Bovidae	Antilopini	Gazella / Aepyceros	enamel	-1.9	28.5	van der Merwe 2013
307	Tanzania (Africa)	Olduvai Gorge	West Middle Bed I	~ 1400	1.8	Artiodactyla	Bovidae	Alcelaphini	Megalotragus	enamel	-1.6	27	van der Merwe 2013
308	Tanzania (Africa)	Olduvai Gorge	West Middle Bed I	~ 1400	1.8	Artiodactyla	Bovidae	Alcelaphini	Megalotragus	enamel	-0.6	25.9	van der Merwe 2013
309	Tanzania (Africa)	Olduvai Gorge	West Middle Bed I	~ 1400	1.8	Artiodactyla	Bovidae	Alcelaphini	Megalotragus	enamel	1.7	26.7	van der Merwe 2013
310	Tanzania (Africa)	Olduvai Gorge	West Middle Bed I	~ 1400	1.8	Artiodactyla	Bovidae	Alcelaphini	Megalotragus	enamel	0.2	25.2	van der Merwe 2013
311	Tanzania (Africa)	Olduvai Gorge	West Middle Bed I	~ 1400	1.8	Artiodactyla	Bovidae	Alcelaphini	Beatragus / Connochaetes	enamel	0.3	24.9	van der Merwe 2013
312	Tanzania (Africa)	Olduvai Gorge	West Middle Bed I	~ 1400	1.8	Artiodactyla	Bovidae	Alcelaphini	Beatragus / Connochaetes	enamel	-1.1	27.3	van der Merwe 2013
313	Tanzania (Africa)	Olduvai Gorge	West Middle Bed I	~ 1400	1.8	Artiodactyla	Bovidae	Alcelaphini	Beatragus / Connochaetes	enamel	0.2	23.7	van der Merwe 2013
314	Tanzania (Africa)	Olduvai Gorge	West Middle Bed I	~ 1400	1.8	Artiodactyla	Bovidae	Alcelaphini	Beatragus / Connochaetes	enamel	0.2	26.7	van der Merwe 2013
315	Tanzania (Africa)	Olduvai Gorge	West Middle Bed I	~ 1400	1.8	Artiodactyla	Bovidae	Alcelaphini	Parmularius	enamel	1.26	28.2	van der Merwe 2013
316	Tanzania (Africa)	Olduvai Gorge	West Middle Bed I	~ 1400	1.8	Artiodactyla	Bovidae	Alcelaphini	Parmularius	enamel	1.09	29.1	van der Merwe 2013
317	Tanzania (Africa)	Olduvai Gorge	Area A2 LMB2	~ 1400	1.7	Artiodactyla	Hippopotamidae	-	-	enamel	-0.7	24.6	Ascari et al. 2018
318	Tanzania (Africa)	Olduvai Gorge	Area A2 LMB3	~ 1400	1.7	Artiodactyla	Hippopotamidae	-	-	enamel	-0.5	26.5	Ascari et al. 2018
319	Tanzania (Africa)	Olduvai Gorge	Maiko gully	~ 1400	1.7	Artiodactyla	Bovidae	-	-	enamel	0.07	27	Ascari et al. 2018
320	Tanzania (Africa)	Olduvai Gorge	JK	~ 1400	1.7	Artiodactyla	Bovidae	-	-	enamel	-0.4	26.5	Ascari et al. 2018
321	Tanzania (Africa)	Olduvai Gorge	TK	~ 1400	1.7	Artiodactyla	Bovidae	-	-	enamel	-3.2	28.4	Ascari et al. 2018
322	Tanzania (Africa)	Olduvai Gorge	HWHE 104.4	~ 1400	1.7	Artiodactyla	Bovidae	Tragelaphini	Tragelaphus	enamel	-3.6	29.1	Ascari et al. 2018
323	Tanzania (Africa)	Olduvai Gorge	Area A1 LMB2	~ 1400	1.7	Artiodactyla	Bovidae	Tragelaphini	Tragelaphus	enamel	-0.3	28.9	Ascari et al. 2018
324	Tanzania (Africa)	Olduvai Gorge	FLK	~ 1400	1.7	Artiodactyla	Bovidae	Tragelaphini	Tragelaphus	enamel	2.8	26.3	Ascari et al. 2018
325	Tanzania (Africa)	Olduvai Gorge	HWKW	~ 1400	1.7	Artiodactyla	Bovidae	Antilopini	Hippotragus gigas	enamel	1.8	27.7	Ascari et al. 2018
326	Tanzania (Africa)	Olduvai Gorge	HWKW	~ 1400	1.7	Artiodactyla	Bovidae	Antilopini	Hippotragus gigas	enamel	-0.5	29.3	Ascari et al. 2018
327	Tanzania (Africa)	Olduvai Gorge	HWKW	~ 1400	1.7	Artiodactyla	Bovidae	Antilopini	Hippotragus gigas	enamel	0.2	28.9	Ascari et al. 2018
328	Tanzania (Africa)	Olduvai Gorge	HWKW	~ 1400	1.7	Artiodactyla	Bovidae	Antilopini	Hippotragus gigas	enamel	-0.3	26.4	Ascari et al. 2018
329	Tanzania (Africa)	Olduvai Gorge	HWKW	~ 1400	1.7	Artiodactyla	Bovidae	Antilopini	Hippotragus gigas	enamel	-1.08	26.2	Ascari et al. 2018
330	Tanzania (Africa)	Olduvai Gorge	HWKW	~ 1400	1.7	Artiodactyla	Bovidae	Antilopini	Hippotragus gigas	enamel	0.7	25.7	Ascari et al. 2018
331	Tanzania (Africa)	Olduvai Gorge	Area A2 LMB2	~ 1400	1.7	Artiodactyla	Bovidae	Antilopini	-	enamel	-0.09	31	Ascari et al. 2018
332	Tanzania (Africa)	Olduvai Gorge	VEK	~ 1400	1.7	Artiodactyla	Bovidae	Reduncini	-	enamel	-1.8	27.7	Ascari et al. 2018
333	Tanzania (Africa)	Olduvai Gorge	VEK	~ 1400	1.7	Artiodactyla	Bovidae	Reduncini	-	enamel	-1.9	27.2	Ascari et al. 2018
334	Tanzania (Africa)	Olduvai Gorge	Area A2 LMB2	~ 1400	1.7	Artiodactyla	Bovidae	Alcelaphini	-	enamel	-4.1	18.2	Ascari et al. 2018
335	Tanzania (Africa)	Olduvai Gorge	Area A2 LMB2	~ 1400	1.7	Artiodactyla	Bovidae	Alcelaphini	-	enamel	0.6	28.2	Ascari et al. 2018
336	Tanzania (Africa)	Olduvai Gorge	Area A2 LMB2	~ 1400	1.7	Artiodactyla	Bovidae	Alcelaphini	-	enamel	-2.8	25.5	Ascari et al. 2018
337	Tanzania (Africa)	Olduvai Gorge	Area A2 LMB2	~ 1400	1.7	Artiodactyla	Bovidae	Alcelaphini	-	enamel	1.02	27	Ascari et al. 2018
338	Tanzania (Africa)	Olduvai Gorge	Area A2 LMB2	~ 1400	1.7	Artiodactyla	Bovidae	Alcelaphini	-	enamel	0.5	26.9	Ascari et al. 2018
339	Tanzania (Africa)	Olduvai Gorge	FLKN	~ 1400	1.7	Artiodactyla	Bovidae	Alcelaphini	-	enamel	2.1	27.9	Ascari et al. 2018
340	Tanzania (Africa)	Olduvai Gorge	FLKN	~ 1400	1.7	Artiodactyla	Suidae	-	-	enamel	-0.7	24.6	Ascari et al. 2018
341	Tanzania (Africa)	Olduvai Gorge	Area A2 LMB2	~ 1400	1.7	Artiodactyla	Suidae	-	Kolpochoerus	enamel	-0.9	26.2	Ascari et al. 2018
342	Tanzania (Africa)	Olduvai Gorge	VEK	~ 1400	1.7	Perissodactyla	Equidae	-	-	enamel	1.5	29	Ascari et al. 2018
343	Tanzania (Africa)	Olduvai Gorge	VEK	~ 1400	1.7	Artiodactyla	Giraffidae	-	-	enamel	-8.7	26.4	Ascari et al. 2018
344	Tanzania (Africa)	Olduvai Gorge	East Lowermost Bed II	~ 1400	1.7	Carnivora	Hyaenidae	-	-	enamel	-1.3	24.9	van der Merwe 2013
345	Tanzania (Africa)	Olduvai Gorge	East Lowermost Bed II	~ 1400	1.7	Carnivora	Hyaenidae	-	-	enamel	-2.5	24.8	van der Merwe 2013
346	Tanzania (Africa)	Olduvai Gorge	East Lowermost Bed II	~ 1400	1.7	Carnivora	Hyaenidae	-	-	enamel	-2	25.8	van der Merwe 2013
347	Tanzania (Africa)	Olduvai Gorge	East Lowermost Bed II	~ 1400	1.7	Carnivora	Hyaenidae	-	-	enamel	-2.4	22.7	van der Merwe 2013
348	Tanzania (Africa)	Olduvai Gorge	East Lowermost Bed II	~ 1400	1.7	Carnivora	Hyaenidae	-	-	enamel	-1.9	23.9	van der Merwe 2013
349	Tanzania (Africa)	Olduvai Gorge	East Lowermost Bed II	~ 1400	1.7	Perissodactyla	Equidae	-	Equus olduwayensis	enamel	0.5	28.7	van der Merwe 2013
350	Tanzania (Africa)	Olduvai Gorge	East Lowermost Bed II	~ 1400	1.7	Perissodactyla	Equidae	-	Equus olduwayensis	enamel	-0.4	28	van der Merwe 2013
351	Tanzania (Africa)	Olduvai Gorge	East Lowermost Bed II	~ 1400	1.7	Perissodactyla	Equidae	-	Equus olduwayensis	enamel	-0.2	28.2	van der Merwe 2013
352	Tanzania (Africa)	Olduvai Gorge	East Lowermost Bed II	~ 1400	1.7	Perissodactyla	Equidae	-	Equus olduwayensis	enamel	1.4	28.9	van der Merwe 2013
353	Tanzania (Africa)	Olduvai Gorge	East Lowermost Bed II	~ 1400	1.7	Perissodactyla	Equidae	-	Equus olduwayensis	enamel	1	29	van der Merwe 2013
354	Tanzania (Africa)	Olduvai Gorge	East Lowermost Bed II	~ 1400	1.7	Perissodactyla	Equidae	-	Equus olduwayensis	enamel	-0.8	27	van der Merwe 2013
355	Tanzania (Africa)	Olduvai Gorge	East Lowermost Bed II	~ 1400	1.7	Perissodactyla	Equidae	-	Equus olduwayensis	enamel	0.7	27.4	van der Merwe 2013
356	Tanzania (Africa)	Olduvai Gorge	East Lowermost Bed II	~ 1400	1.7	Perissodactyla	Equidae	-	Equus olduwayensis	enamel	-1.7	27.7	van der Merwe 2013
357	Tanzania (Africa)	Olduvai Gorge	East Lowermost Bed II	~ 1400	1.7	Perissodactyla	Equidae	-	Equus olduwayensis	enamel	2.7	27.6	van der Merwe 2013
358	Tanzania (Africa)	Olduvai Gorge	East Lowermost Bed II	~ 1400	1.7	Perissodactyla	Equidae	-	-	enamel	3	31.9	van der Merwe 2013
359	Tanzania (Africa)	Olduvai Gorge	East Lowermost Bed II	~ 1400	1.7	Perissodactyla	Equidae	-	Hipparion	enamel	1	25.2	van der Merwe 2013
360	Tanzania (Africa)	Olduvai Gorge	East Lowermost Bed II	~ 1400	1.7	Perissodactyla	Equidae	-	Hipparion	enamel	-1.8	26.2	van der Merwe 2013
361	Tanzania (Africa)	Olduvai Gorge	East Lowermost Bed II	~ 1400	1.7	Perissodactyla	Equidae	-	-	enamel	-1.2	27.9	van der Merwe 2013
362	Tanzania (Africa)	Olduvai Gorge	East Lowermost Bed II	~ 1400	1.7	Perissodactyla	Equidae	-	-	enamel	0.9	28.6	van der Merwe 2013
363	Tanzania (Africa)	Olduvai Gorge	East Lowermost Bed II	~ 1400	1.7	Perissodactyla	Equidae	-	-	enamel	-0.4	26.9	van der Merwe 2013
364	Tanzania (Africa)	Olduvai Gorge	East Lowermost Bed II	~ 1400	1.7	Perissodactyla	Equidae	-	-	enamel	1.9	29	van der Merwe 2013
365	Tanzania (Africa)	Olduvai Gorge	East Lowermost Bed II	~ 1400	1.7	Perissodactyla	Equidae	-	-	enamel	1.2	26.7	van der Merwe 2013
366	Tanzania (Africa)	Olduvai Gorge	East Lowermost Bed II	~ 1400	1.7	Perissodactyla	Equidae	-	-	enamel	-0.2	27.9	van der Merwe 2013
367	Tanzania (Africa)	Olduvai Gorge	East Lowermost Bed II	~ 1400	1.7	Artiodactyla	Hippopotamidae	-	Hippopotamus gorgops	enamel	1.8	24.4	van der Merwe 2013
368	Tanzania (Africa)	Olduvai Gorge	East Lowermost Bed II	~ 1400	1.7	Artiodactyla	Hippopotamidae	-	Hippopotamus gorgops	enamel	1.4	24.6	van der Merwe 2013
369	Tanzania (Africa)	Olduvai Gorge	East Lowermost Bed II	~ 1400	1.7	Artiodactyla	Hippopotamidae	-	Hippopotamus gorgops	enamel	0.9	26.4	van der Merwe 2013
370	Tanzania (Africa)	Olduvai Gorge	East Lowermost Bed II	~ 1400	1.7	Artiodactyla	Hippopotamidae	-	Hippopotamus gorgops	enamel	-0.8	25.2	van der Merwe 2013
371	Tanzania (Africa)	Olduvai Gorge	East Lowermost Bed II	~ 1400	1.7	Artiodactyla	Hippopotamidae	-	Hippopotamus gorgops	enamel	1.7	26.9	van der Merwe 2013
372	Tanzania (Africa)	Olduvai Gorge	East Lowermost Bed II	~ 1400	1.7	Artiodactyla	Hippopotamidae	-	Hippopotamus gorgops	enamel	0.6	28.3	van der Merwe 2013
373	Tanzania (Africa)	Olduvai Gorge	East Lowermost Bed II	~ 1400	1.7	Artiodactyla	Hippopotamidae	-	Hippopotamus gorgops	enamel	-0.8	26.5	van der Merwe 2013
374	Tanzania (Africa)	Olduvai Gorge	East Lowermost Bed II	~ 1400	1.7	Artiodactyla	Hippopotamidae	-	Hippopotamus gorgops	enamel	0.5	25.6	van der Merwe 2013
375	Tanzania (Africa)	Olduvai Gorge	Lower Bed II	~ 1400	1.7	Artiodactyla	Hippopotamidae	-	Hippopotamus gorgops	enamel	2.2	23.4	van der Merwe 2013
376	Tanzania (Africa)	Olduvai Gorge	Lower Bed II	~ 1400	1.7	Artiodactyla	Hippopotamidae	-	Hippopotamus gorgops	enamel	0.6	24.9	van der Merwe 2013
377	Tanzania (Africa)	Olduvai Gorge	Lower Bed II	~ 1400	1.7	Artiodactyla	Hippopotamidae	-	Hippopotamus gorgops	enamel	-0.9	27	van der Merwe 2013
378	Tanzania (Africa)	Olduvai Gorge	Lower Bed II	~ 1400	1.7	Artiodactyla	Suidae	-	Phacochoerus modestus	enamel	-1.5	27	van der Merwe 2013
379	Tanzania (Africa)	Olduvai Gorge	Lower Bed II	~ 1400	1.7	Artiodactyla	Suidae	-	Phacochoerus modestus	enamel	-2	27.8	van der Merwe 2013
380	Tanzania (Africa)	Olduvai Gorge	Lower Bed II	~ 1400	1.7	Artiodactyla	Suidae	-	Phacochoerus modestus	enamel	-1.1	26	van der Merwe 2013
381	Tanzania (Africa)	Olduvai Gorge	Lower Bed II	~ 1400	1.7	Artiodactyla	Suidae	-	Phacochoerus modestus	enamel	-1.1	28.3	van der Merwe 2013
382	Tanzania (Africa)	Olduvai Gorge	Lower Bed II	~ 1400	1.7	Artiodactyla	Suidae	-	Phacochoerus modestus	enamel	-0.9	28.3	van der Merwe 2013
383	Tanzania (Africa)	Olduvai Gorge	Lower Bed II	~ 1400	1.7	Artiodactyla	Suidae	-	Kolpochoerus limnetes	enamel	-1.4	28.4	van der Merwe 2013
384	Tanzania (Africa)	Olduvai Gorge	Lower Bed II	~ 1400	1.7	Artiodactyla	Suidae	-	Kolpochoerus limnetes	enamel	-0.9	27.9	van der Merwe 2013
385	Tanzania (Africa)	Olduvai Gorge	Lower Bed II	~ 1400	1.7	Artiodactyla	Suidae	-	Kolpochoerus limnetes	enamel	-0.6	27.6	van der Merwe 2013
386	Tanzania (Africa)	Olduvai Gorge	Lower Bed II	~ 1400	1.7	Artiodactyla	Suidae	-	Kolpochoerus limnetes	enamel	-0.5	27.7	van der Merwe 2013
387	Tanzania (Africa)	Olduvai Gorge	Lower Bed II	~ 1400	1.7	Artiodactyla	Suidae	-	Kolpochoerus limnetes	enamel	-1.9	27.5	van der Merwe 2013
388	Tanzania (Africa)	Olduvai Gorge	Lower Bed II	~ 1400	1.7	Artiodactyla	Suidae	-	Kolpochoerus limnetes	enamel	-2.5	23.6	van der Merwe 2013
389	Tanzania (Africa)	Olduvai Gorge	Lower Bed II	~ 1400	1.7	Artiodactyla	Suidae	-	Kolpochoerus limnetes	enamel	-3.1	24.1	van der Merwe 2013
390	Tanzania (Africa)	Olduvai Gorge	Lower Bed II	~ 1400	1.7	Artiodactyla	Suidae	-	Kolpochoerus limnetes	enamel	-3.1	24.6	van der Merwe 2013
391	Tanzania (Africa)	Olduvai Gorge	Lower Bed II	~ 1400	1.7	Artiodactyla	Suidae	-	Kolpochoerus limnetes	enamel	-2.2	23.6	van der Merwe 2013
392	Tanzania (Africa)	Olduvai Gorge	Lower Bed II	~ 1400	1.7	Artiodactyla	Suidae	-	Kolpochoerus limnetes	enamel	-0.5	25.2	van der Merwe 2013
393	Tanzania (Africa)	Olduvai Gorge	Lower Bed II	~ 1400	1.7	Artiodactyla	Suidae	-	Kolpochoerus limnetes	enamel	-2.2	25.3	van der Merwe 2013
394	Tanzania (Africa)	Olduvai Gorge	Lower Bed II	~ 1400	1.7	Artiodactyla	Bovidae	Reduncini	-	enamel	-0.6	26.3	van der Merwe 2013
395	Tanzania (Africa)	Olduvai Gorge	Lower Bed II	~ 1400	1.7	Artiodactyla	Bovidae	Tragelaphini	Tragelaphus strepsiceros	enamel	-2.4	30.5	van der Merwe 2013
396	Tanzania (Africa)	Olduvai Gorge	Lower Bed II	~ 1400	1.7	Artiodactyla	Bovidae	Tragelaphini	Tragelaphus strepsiceros	enamel	-5.7	30.7	van der Merwe 2013
397	Tanzania (Africa)	Olduvai Gorge	Lower Bed II	~ 1400	1.7	Artiodactyla	Bovidae	Tragelaphini	Tragelaphus scriptus	enamel	-5.7	31.4	van der Merwe 2013
398	Tanzania (Africa)	Olduvai Gorge	Lower Bed II	~ 1400	1.7	Artiodactyla	Bovidae	Tragelaphini	Tragelaphus oryx	enamel	-4.2	28.5	van der Merwe 2013
399	Tanzania (Africa)	Olduvai Gorge	Lower Bed II	~ 1400	1.7	Artiodactyla	Bovidae	Tragelaphini	Tragelaphus	enamel	-2.9	26.9	van der Merwe 2013
400	Tanzania (Africa)	Olduvai Gorge	Lower Bed II	~ 1400	1.7	Artiodactyla	Bovidae	Tragelaphini	Tragelaphus	enamel	-9.2	31	van der Merwe 2013
401	Tanzania (Africa)	Olduvai Gorge	Lower Bed II	~ 1400	1.7	Artiodactyla	Bovidae	Alcelaphini	Beatragus / Connochaetes	enamel	3.3	28.6	van der Merwe 2013
402	Tanzania (Africa)	Olduvai Gorge	Lower Bed II	~ 1400	1.7	Artiodactyla	Bovidae	Alcelaphini	Beatragus / Connochaetes	enamel	2.3	28.2	van der Merwe 2013
403	Tanzania (Africa)	Olduvai Gorge	Lower Bed II	~ 1400	1.7	Artiodactyla	Bovidae	Alcelaphini	Beatragus / Connochaetes	enamel	2.1	26.6	van der Merwe 2013
404	Tanzania (Africa)	Olduvai Gorge	Lower Bed II	~ 1400	1.7	Artiodactyla	Bovidae	Alcelaphini	Beatragus / Connochaetes	enamel	1.2	27.3	van der Merwe 2013
405	Tanzania (Africa)	Olduvai Gorge	Lower Bed II	~ 1400	1.7	Artiodactyla	Bovidae	Alcelaphini	Beatragus / Connochaetes	enamel	2.4	29.4	van der Merwe 2013
406	Tanzania (Africa)	Olduvai Gorge	Lower Bed II	~ 1400	1.7	Artiodactyla	Bovidae	Alcelaphini	Beatragus / Connochaetes	enamel	4	26.9	van der Merwe 2013
407	Tanzania (Africa)	Olduvai Gorge	Lower Bed II	~ 1400	1.7	Artiodactyla	Bovidae	Alcelaphini	Beatragus / Connochaetes	enamel	3.5	30.7	van der Merwe 2013
408	Tanzania (Africa)	Olduvai Gorge	Lower Bed II	~ 1400	1.7	Artiodactyla	Bovidae	Alcelaphini	Beatragus / Connochaetes	enamel	0.2	23.7	van der Merwe 2013
409	Tanzania (Africa)	Olduvai Gorge	Lower Bed II	~ 1400	1.7	Artiodactyla	Bovidae	Alcelaphini	Beatragus / Connochaetes	enamel	0.2	26.7	van der Merwe 2013
410	Tanzania (Africa)	Olduvai Gorge	Lower Bed II	~ 1400	1.7	Artiodactyla	Bovidae	Alcelaphini	Parmularius	enamel	2	28.4	van der Merwe 2013
411	Tanzania (Africa)	Olduvai Gorge	Lower Bed II	~ 1400	1.7	Artiodactyla	Bovidae	Alcelaphini	Parmularius	enamel	2.1	29.5	van der Merwe 2013
412	Tanzania (Africa)	Olduvai Gorge	Lower Bed II	~ 1400	1.7	Artiodactyla	Bovidae	Alcelaphini	Parmularius	enamel	2.5	26.3	van der Merwe 2013
413	Tanzania (Africa)	Olduvai Gorge	Lower Bed II	~ 1400	1.7	Artiodactyla	Bovidae	Alcelaphini	Parmularius	enamel	3.8	29.7	van der Merwe 2013
414	Tanzania (Africa)	Olduvai Gorge	Lower Bed II	~ 1400	1.7	Artiodactyla	Bovidae	Alcelaphini	Parmularius	enamel	0.9	29.2	van der Merwe 2013
415	Tanzania (Africa)	Olduvai Gorge	Lower Bed II	~ 1400	1.7	Artiodactyla	Bovidae	Alcelaphini	Parmularius	enamel	1.3	29.5	van der Merwe 2013
416	Tanzania (Africa)	Olduvai Gorge	Lower Bed II	~ 1400	1.7	Artiodactyla	Bovidae	Alcelaphini	Parmularius	enamel	1.1	29.7	van der Merwe 2013
417	Tanzania (Africa)	Olduvai Gorge	Lower Bed II	~ 1400	1.7	Artiodactyla	Bovidae	Alcelaphini	Parmularius	enamel	1.7	26.2	van der Merwe 2013
418	Tanzania (Africa)	Olduvai Gorge	Lower Bed II	~ 1400	1.7	Artiodactyla	Bovidae	Hippotragini	Hippotragus gigas	enamel	0.7	26.8	van der Merwe 2013
419	Tanzania (Africa)	Olduvai Gorge	Lower Bed II	~ 1400	1.7	Artiodactyla	Bovidae	Hippotragini	Hippotragus gigas	enamel	-0.7	28.2	van der Merwe 2013
420	Tanzania (Africa)	Olduvai Gorge	Lower Bed II	~ 1400	1.7	Artiodactyla	Bovidae	Hippotragini	Hippotragus gigas	enamel	0.5	31	van der Merwe 2013
421	Tanzania (Africa)	Olduvai Gorge	Lower Bed II	~ 1400	1.7	Artiodactyla	Bovidae	Hippotragini	Hippotragus gigas	enamel	1.3	31.8	van der Merwe 2013
422	Tanzania (Africa)	Olduvai Gorge	Lower Bed II	~ 1400	1.7	Artiodactyla	Bovidae	Hippotragini	Hippotragus gigas	enamel	0.2	30.7	van der Merwe 2013
423	Tanzania (Africa)	Olduvai Gorge	Lower Bed II	~ 1400	1.7	Artiodactyla	Bovidae	Hippotragini	Hippotragus gigas	enamel	0.5	30.7	van der Merwe 2013
424	Tanzania (Africa)	Olduvai Gorge	Lower Bed II	~ 1400	1.7	Artiodactyla	Bovidae	Hippotragini	Hippotragus gigas	enamel	1.1	31.8	van der Merwe 2013
425	Tanzania (Africa)	Olduvai Gorge	Lower Bed II	~ 1400	1.7	Artiodactyla	Bovidae	Hippotragini	Hippotragus gigas	enamel	1.2	30.9	van der Merwe 2013
426	Tanzania (Africa)	Olduvai Gorge	Lower Bed II	~ 1400	1.7	Artiodactyla	Bovidae	Hippotragini	Hippotragus gigas	enamel	0.8	31.6	van der Merwe 2013
427	Tanzania (Africa)	Olduvai Gorge	Lower Bed II	~ 1400	1.7	Artiodactyla	Bovidae	Antilopini	Gazella	enamel	0.2	24.4	van der Merwe 2013
428	Tanzania (Africa)	Olduvai Gorge	Lower Bed II	~ 1400	1.7	Artiodactyla	Bovidae	Antilopini	Gazella	enamel	-7.7	28.9	van der Merwe 2013
429	Tanzania (Africa)	Olduvai Gorge	Lower Bed II	~ 1400	1.7	Artiodactyla	Bovidae	Antilopini	Gazella	enamel	-9	23.1	van der Merwe 2013
430	Tanzania (Africa)	Olduvai Gorge	Lower Bed II	~ 1400	1.7	Artiodactyla	Bovidae	Antilopini	Gazella	enamel	1.2	32.5	van der Merwe 2013
431	Tanzania (Africa)	Olduvai Gorge	Lower Bed II	~ 1400	1.7	Artiodactyla	Bovidae	Antilopini	Gazella	enamel	0.3	26	van der Merwe 2013
432	Tanzania (Africa)	Olduvai Gorge	Lower Bed II	~ 1400	1.7	Artiodactyla	Bovidae	Antilopini	Gazella	enamel	0	27.8	van der Merwe 2013
433	Tanzania (Africa)	Olduvai Gorge	Lower Bed II	~ 1400	1.7	Artiodactyla	Bovidae	Antilopini	Gazella	enamel	-5.2	27.3	van der Merwe 2013
434	Tanzania (Africa)	Olduvai Gorge	Lower Bed II	~ 1400	1.7	Artiodactyla	Bovidae	Antilopini	Gazella	enamel	-5.6	31.9	van der Merwe 2013
435	Tanzania (Africa)	Olduvai Gorge	Lower Bed II	~ 1400	1.7	Artiodactyla	Bovidae	Antilopini	Gazella	enamel	-9.1	25	van der Merwe 2013
436	Tanzania (Africa)	Olduvai Gorge	Lower Bed II	~ 1400	1.7	Artiodactyla	Giraffidae	-	Giraffa	enamel	-8.1	29.6	van der Merwe 2013
437	Tanzania (Africa)	Olduvai Gorge	Lower Bed II	~ 1400	1.7	Artiodactyla	Giraffidae	-	Giraffa	enamel	-8.1	27	van der Merwe 2013
438	Tanzania (Africa)	Olduvai Gorge	Lower Bed II	~ 1400	1.7	Artiodactyla	Giraffidae	-	Giraffa	enamel	-11.2	29.2	van der Merwe 2013
439	Tanzania (Africa)	Olduvai Gorge	Lower Bed II	~ 1400	1.7	Artiodactyla	Giraffidae	-	Sivatherium	enamel	-1.3	31	van der Merwe 2013
440	Tanzania (Africa)	Olduvai Gorge	Lower Bed II	~ 1400	1.7	Artiodactyla	Giraffidae	-	Sivatherium	enamel	-3.7	33	van der Merwe 2013
441	Tanzania (Africa)	Olduvai Gorge	Lower Bed II	~ 1400	1.7	Artiodactyla	Giraffidae	-	Sivatherium	enamel	0.5	28	van der Merwe 2013
442	Tanzania (Africa)	Olduvai Gorge	HWK EE	~ 1400	1.7	Artiodactyla	Bovidae	Alcelaphini	-	enamel	0.5	31	Rivals et al. 2018
443	Tanzania (Africa)	Olduvai Gorge	HWK EE	~ 1400	1.7	Artiodactyla	Bovidae	Alcelaphini	-	enamel	2.1	32.7	Rivals et al. 2018
444	Tanzania (Africa)	Olduvai Gorge	HWK EE	~ 1400	1.7	Artiodactyla	Bovidae	Alcelaphini	-	enamel	2.3	31.7	Rivals et al. 2018
445	Tanzania (Africa)	Olduvai Gorge	HWK EE	~ 1400	1.7	Artiodactyla	Bovidae	Alcelaphini	-	enamel	2.6	29.5	Rivals et al. 2018
446	Tanzania (Africa)	Olduvai Gorge	HWK EE	~ 1400	1.7	Artiodactyla	Bovidae	Alcelaphini	-	enamel	-5.2	32.2	Rivals et al. 2018
447	Tanzania (Africa)	Olduvai Gorge	HWK EE	~ 1400	1.7	Artiodactyla	Bovidae	Antilopini	cf. Antidorcas recki	enamel	-7.2	33.7	Rivals et al. 2018
448	Tanzania (Africa)	Olduvai Gorge	HWK EE	~ 1400	1.7	Artiodactyla	Bovidae	Antilopini	cf. Antidorcas recki	enamel	2.5	31.9	Rivals et al. 2018
449	Tanzania (Africa)	Olduvai Gorge	HWK EE	~ 1400	1.7	Artiodactyla	Bovidae	Bovini	-	enamel	0.4	32	Rivals et al. 2018
450	Tanzania (Africa)	Olduvai Gorge	HWK EE	~ 1400	1.7	Artiodactyla	Bovidae	Hippotragini	-	enamel	1.6	34.9	Rivals et al. 2018
451	Tanzania (Africa)	Olduvai Gorge	HWK EE	~ 1400	1.7	Artiodactyla	Bovidae	Hippotragini	Oryx	enamel	-0.5	33	Rivals et al. 2018
452	Tanzania (Africa)	Olduvai Gorge	HWK EE	~ 1400	1.7	Artiodactyla	Bovidae	Reduncini	Kobus cf. ellipsiprymnus	enamel	2.2	32.6	Rivals et al. 2018
453	Tanzania (Africa)	Olduvai Gorge	HWK EE	~ 1400	1.7	Artiodactyla	Bovidae	Tragelaphini	-	enamel	-7.7	31.5	Rivals et al. 2018
454	Tanzania (Africa)	Olduvai Gorge	HWK EE	~ 1400	1.7	Perissodactyla	Equidae	-	Equus cf. oldowayensis	enamel	0.3	30.9	Rivals et al. 2018
455	Tanzania (Africa)	Olduvai Gorge	HWK EE	~ 1400	1.7	Perissodactyla	Equidae	-	Equus cf. oldowayensis	enamel	0.8	31.7	Rivals et al. 2018
456	Tanzania (Africa)	Olduvai Gorge	HWK EE	~ 1400	1.7	Artiodactyla	Giraffidae	-	Giraffa cf. stillei	enamel	-10.5	34	Rivals et al. 2018
457	Tanzania (Africa)	Olduvai Gorge	HWK EE	~ 1400	1.7	Artiodactyla	Giraffidae	-	Sivatherium cf. maurusium	enamel	0.2	29.9	Rivals et al. 2018
458	Tanzania (Africa)	Olduvai Gorge	HWK EE	~ 1400	1.7	Carnivora	Hyaenidae	-	Crocuta	enamel	-4.2	31.3	Rivals et al. 2018
459	Tanzania (Africa)	Olduvai Gorge	HWK EE	~ 1400	1.7	Artiodactyla	Suidae	Alcelaphini	Kolpochoerus cf. olduvaiensis	enamel	-0.1	29	Rivals et al. 2018
460	Tanzania (Africa)	Olduvai Gorge	HWK EE	~ 1400	1.7	Artiodactyla	Suidae	Alcelaphini	Kolpochoerus cf. olduvaiensis	enamel	-0.02	30.3	Rivals et al. 2018
461	Tanzania (Africa)	Olduvai Gorge	HWK EE	~ 1400	1.7	Artiodactyla	Suidae	Alcelaphini	Metridiochoerus cf. compactus	enamel	-0.1	32.2	Rivals et al. 2018
462	Tanzania (Africa)	Olduvai Gorge	HWK EE	~ 1400	1.7	Artiodactyla	Bovidae	Alcelaphini	-	enamel	2.8	32	Rivals et al. 2018
463	Tanzania (Africa)	Olduvai Gorge	HWK EE	~ 1400	1.7	Artiodactyla	Bovidae	Alcelaphini	-	enamel	-1	30.9	Rivals et al. 2018
464	Tanzania (Africa)	Olduvai Gorge	HWK EE	~ 1400	1.7	Artiodactyla	Bovidae	Alcelaphini	-	enamel	-0.07	32	Rivals et al. 2018
465	Tanzania (Africa)	Olduvai Gorge	HWK EE	~ 1400	1.7	Artiodactyla	Bovidae	Alcelaphini	-	enamel	0.6	28.9	Rivals et al. 2018
466	Tanzania (Africa)	Olduvai Gorge	HWK EE	~ 1400	1.7	Artiodactyla	Bovidae	Alcelaphini	-	enamel	0.7	32.7	Rivals et al. 2018
467	Tanzania (Africa)	Olduvai Gorge	HWK EE	~ 1400	1.7	Artiodactyla	Bovidae	Alcelaphini	-	enamel	1.3	29.8	Rivals et al. 2018
468	Tanzania (Africa)	Olduvai Gorge	HWK EE	~ 1400	1.7	Artiodactyla	Bovidae	Alcelaphini	-	enamel	3.3	34	Rivals et al. 2018
469	Tanzania (Africa)	Olduvai Gorge	HWK EE	~ 1400	1.7	Artiodactyla	Bovidae	Alcelaphini	-	enamel	1.8	31.5	Rivals et al. 2018
470	Tanzania (Africa)	Olduvai Gorge	HWK EE	~ 1400	1.7	Artiodactyla	Bovidae	Alcelaphini	-	enamel	1.8	30.9	Rivals et al. 2018
471	Tanzania (Africa)	Olduvai Gorge	HWK EE	~ 1400	1.7	Artiodactyla	Bovidae	Alcelaphini	-	enamel	3.2	30.6	Rivals et al. 2018
472	Tanzania (Africa)	Olduvai Gorge	HWK EE	~ 1400	1.7	Artiodactyla	Bovidae	Alcelaphini	-	enamel	3.2	30	Rivals et al. 2018
473	Tanzania (Africa)	Olduvai Gorge	HWK EE	~ 1400	1.7	Artiodactyla	Bovidae	Alcelaphini	-	enamel	2.6	30.5	Rivals et al. 2018
474	Tanzania (Africa)	Olduvai Gorge	HWK EE	~ 1400	1.7	Artiodactyla	Bovidae	Antilopini	-	enamel	-8.9	34.2	Rivals et al. 2018
475	Tanzania (Africa)	Olduvai Gorge	HWK EE	~ 1400	1.7	Artiodactyla	Bovidae	Antilopini	-	enamel	-5.8	31	Rivals et al. 2018
476	Tanzania (Africa)	Olduvai Gorge	HWK EE	~ 1400	1.7	Artiodactyla	Bovidae	Antilopini	Antidorcas recki	enamel	1.8	33.9	Rivals et al. 2018
477	Tanzania (Africa)	Olduvai Gorge	HWK EE	~ 1400	1.7	Artiodactyla	Bovidae	Hippotragini	Hippotragus gigas	enamel	-0.7	29.3	Rivals et al. 2018
478	Tanzania (Africa)	Olduvai Gorge	HWK EE	~ 1400	1.7	Artiodactyla	Bovidae	Hippotragini	Oryx	enamel	2.7	33.8	Rivals et al. 2018
479	Tanzania (Africa)	Olduvai Gorge	HWK EE	~ 1400	1.7	Artiodactyla	Bovidae	Reduncini	Kobus	enamel	1.1	33.3	Rivals et al. 2018
480	Tanzania (Africa)	Olduvai Gorge	HWK EE	~ 1400	1.7	Artiodactyla	Bovidae	Reduncini	Kobus cf. ellipsiprymnus	enamel	2.7	33.7	Rivals et al. 2018
481	Tanzania (Africa)	Olduvai Gorge	HWK EE	~ 1400	1.7	Artiodactyla	Bovidae	Tragelaphini	-	enamel	-8.2	31	Rivals et al. 2018
482	Tanzania (Africa)	Olduvai Gorge	HWK EE	~ 1400	1.7	Artiodactyla	Bovidae	Alcelaphini	-	enamel	1.1	36	Rivals et al. 2018
483	Tanzania (Africa)	Olduvai Gorge	HWK EE	~ 1400	1.7	Perissodactyla	Equidae	-	Equus cf. oldowayensis	enamel	-1	30.8	Rivals et al. 2018
484	Tanzania (Africa)	Olduvai Gorge	HWK EE	~ 1400	1.7	Perissodactyla	Equidae	-	Equus cf. oldowayensis	enamel	1.1	30.3	Rivals et al. 2018
485	Tanzania (Africa)	Olduvai Gorge	HWK EE	~ 1400	1.7	Perissodactyla	Equidae	-	Equus cf. oldowayensis	enamel	1.6	30.5	Rivals et al. 2018
486	Tanzania (Africa)	Olduvai Gorge	HWK EE	~ 1400	1.7	Perissodactyla	Equidae	-	Equus cf. oldowayensis	enamel	2	31	Rivals et al. 2018
487	Tanzania (Africa)	Olduvai Gorge	HWK EE	~ 1400	1.7	Perissodactyla	Equidae	-	Equus cf. oldowayensis	enamel	-0.05	30	Rivals et al. 2018
488	Tanzania (Africa)	Olduvai Gorge	HWK EE	~ 1400	1.7	Artiodactyla	Giraffidae	-	-	enamel	-2.7	32.8	Rivals et al. 2018
489	Tanzania (Africa)	Olduvai Gorge	HWK EE	~ 1400	1.7	Artiodactyla	Hippopotamidae	-	-	enamel	-2.4	26.9	Rivals et al. 2018
490	Tanzania (Africa)	Olduvai Gorge	HWK EE	~ 1400	1.7	Artiodactyla	Hippopotamidae	-	-	enamel	-1.8	27	Rivals et al. 2018
491	Tanzania (Africa)	Olduvai Gorge	HWK EE	~ 1400	1.7	Artiodactyla	Suidae	-	Kolpochoerus cf. olduvaiensis	enamel	-0.6	29.8	Rivals et al. 2018
492	Ethiopia (Africa)	Lake Turkana Basin	Shungura Formation - Member J	~ 440	1.6	Artiodactyla	Bovidae	Reduncini	-	enamel	-13.4	29.6	Negash et al. 2020
493	Ethiopia (Africa)	Lake Turkana Basin	Shungura Formation - Member J	~ 440	1.6	Artiodactyla	Bovidae	Reduncini	-	enamel	0.7	31	Negash et al. 2020
494	Ethiopia (Africa)	Lake Turkana Basin	Shungura Formation - Member J	~ 440	1.6	Artiodactyla	Bovidae	Reduncini	-	enamel	-1.7	27.2	Negash et al. 2020
495	Ethiopia (Africa)	Lake Turkana Basin	Shungura Formation - Member J	~ 440	1.6	Artiodactyla	Bovidae	Reduncini	-	enamel	-0.7	33.8	Negash et al. 2020
496	Ethiopia (Africa)	Lake Turkana Basin	Shungura Formation - Member J	~ 440	1.6	Artiodactyla	Bovidae	Reduncini	-	enamel	0.8	29.7	Negash et al. 2020
497	Ethiopia (Africa)	Lake Turkana Basin	Shungura Formation - Member J	~ 440	1.6	Artiodactyla	Hippopotamidae	-	-	enamel	-0.4	28.6	Negash et al. 2020
498	Ethiopia (Africa)	Lake Turkana Basin	Shungura Formation - Member J	~ 440	1.6	Artiodactyla	Hippopotamidae	-	-	enamel	-3.9	29.8	Negash et al. 2020
499	Ethiopia (Africa)	Lake Turkana Basin	Shungura Formation - Member J	~ 440	1.6	Artiodactyla	Hippopotamidae	-	-	enamel	0	30.5	Negash et al. 2020
500	Ethiopia (Africa)	Lake Turkana Basin	Shungura Formation - Member J	~ 440	1.6	Artiodactyla	Bovidae	Bovini	-	enamel	-0.6	33.3	Negash et al. 2020
501	Ethiopia (Africa)	Lake Turkana Basin	Shungura Formation - Member J	~ 440	1.6	Artiodactyla	Bovidae	Reduncini	-	enamel	-2.4	31	Negash et al. 2020
502	Ethiopia (Africa)	Lake Turkana Basin	Shungura Formation - Member J	~ 440	1.6	Artiodactyla	Suidae	-	Metridiochoerus	enamel	-0.1	37	Negash et al. 2020
504	Tanzania (Africa)	Olduvai Gorge	FC WEST	~ 1400	1.6	Artiodactyla	Bovidae	Alcelaphini	-	enamel	-0.6	32.8	Uno et al. 2018
505	Tanzania (Africa)	Olduvai Gorge	FC WEST	~ 1400	1.6	Artiodactyla	Bovidae	Alcelaphini	-	enamel	0.1	31.2	Uno et al. 2018
506	Tanzania (Africa)	Olduvai Gorge	FC WEST	~ 1400	1.6	Artiodactyla	Bovidae	Alcelaphini	-	enamel	0.5	32.3	Uno et al. 2018
507	Tanzania (Africa)	Olduvai Gorge	FC WEST	~ 1400	1.6	Artiodactyla	Bovidae	Alcelaphini	-	enamel	1.4	31.2	Uno et al. 2018
508	Tanzania (Africa)	Olduvai Gorge	FC WEST	~ 1400	1.6	Artiodactyla	Bovidae	Alcelaphini	-	enamel	1.4	30	Uno et al. 2018
509	Tanzania (Africa)	Olduvai Gorge	FC WEST	~ 1400	1.6	Artiodactyla	Bovidae	Alcelaphini	-	enamel	2.04	32.5	Uno et al. 2018
510	Tanzania (Africa)	Olduvai Gorge	FC WEST	~ 1400	1.6	Artiodactyla	Bovidae	Alcelaphini	-	enamel	2.7	32.9	Uno et al. 2018
511	Tanzania (Africa)	Olduvai Gorge	FC WEST	~ 1400	1.6	Artiodactyla	Bovidae	Alcelaphini	-	enamel	3.1	31.5	Uno et al. 2018
512	Tanzania (Africa)	Olduvai Gorge	FC WEST	~ 1400	1.6	Artiodactyla	Bovidae	Alcelaphini	Megalotragus isaaci	enamel	2.4	32.9	Uno et al. 2018
513	Tanzania (Africa)	Olduvai Gorge	FC WEST	~ 1400	1.6	Artiodactyla	Bovidae	Alcelaphini	Megalotragus isaaci	enamel	3.5	31.6	Uno et al. 2018
514	Tanzania (Africa)	Olduvai Gorge	FC WEST	~ 1400	1.6	Artiodactyla	Bovidae	Hippotragini	Hippotragus gigas	enamel	1	32.5	Uno et al. 2018
515	Tanzania (Africa)	Olduvai Gorge	FC WEST	~ 1400	1.6	Artiodactyla	Bovidae	Reduncini	Kobus sigmoidalis / ellipsiprymnus	enamel	4.1	33	Uno et al. 2018
516	Tanzania (Africa)	Olduvai Gorge	FC WEST	~ 1400	1.6	Perissodactyla	Equidae	-	Equus oldowayensis	enamel	-1.3	30.7	Uno et al. 2018
517	Tanzania (Africa)	Olduvai Gorge	FC WEST	~ 1400	1.6	Perissodactyla	Equidae	-	Equus oldowayensis	enamel	1.3	30.1	Uno et al. 2018
518	Tanzania (Africa)	Olduvai Gorge	FC WEST	~ 1400	1.6	Artiodactyla	Giraffidae	-	Sivatherium	enamel	-1.2	31.8	Uno et al. 2018
519	Tanzania (Africa)	Olduvai Gorge	FC WEST	~ 1400	1.6	Artiodactyla	Giraffidae	-	Sivatherium maurusium	enamel	-1	32	Uno et al. 2018
520	Tanzania (Africa)	Olduvai Gorge	FC WEST	~ 1400	1.6	Artiodactyla	Giraffidae	-	Sivatherium maurusium	enamel	-0.8	32.9	Uno et al. 2018
521	Tanzania (Africa)	Olduvai Gorge	FC WEST	~ 1400	1.6	Artiodactyla	Hippopotamidae	-	Hippopotamus gorgops	enamel	-2.7	28.5	Uno et al. 2018
522	Tanzania (Africa)	Olduvai Gorge	FC WEST	~ 1400	1.6	Artiodactyla	Hippopotamidae	-	Hippopotamus gorgops	enamel	-0.7	27.7	Uno et al. 2018
523	Tanzania (Africa)	Olduvai Gorge	FC WEST	~ 1400	1.6	Artiodactyla	Hippopotamidae	-	Hippopotamus gorgops	enamel	-0.3	28.6	Uno et al. 2018
524	Tanzania (Africa)	Olduvai Gorge	FC WEST	~ 1400	1.6	Artiodactyla	Hippopotamidae	-	Hippopotamus gorgops	enamel	0.7	28.6	Uno et al. 2018
525	Tanzania (Africa)	Olduvai Gorge	FC WEST	~ 1400	1.6	Artiodactyla	Hippopotamidae	-	Hippopotamus gorgops	enamel	1	27.8	Uno et al. 2018
526	Tanzania (Africa)	Olduvai Gorge	FC WEST	~ 1400	1.6	Carnivora	Hyaenidae	-	Crocuta	enamel	-3.3	27.8	Uno et al. 2018
527	Tanzania (Africa)	Olduvai Gorge	FC WEST	~ 1400	1.6	Carnivora	Hyaenidae	-	Crocuta	enamel	-1.8	31	Uno et al. 2018
528	Tanzania (Africa)	Olduvai Gorge	FC WEST	~ 1400	1.6	Artiodactyla	Suidae	-	Kolpochoerus limnetes	enamel	-0.5	28.6	Uno et al. 2018
529	Tanzania (Africa)	Olduvai Gorge	FC WEST	~ 1400	1.6	Artiodactyla	Suidae	-	Kolpochoerus paiceae	enamel	-0.4	28.8	Uno et al. 2018
530	Tanzania (Africa)	Olduvai Gorge	FC WEST	~ 1400	1.6	Artiodactyla	Suidae	-	Kolpochoerus	enamel	0.01	31	Uno et al. 2018
531	Tanzania (Africa)	Olduvai Gorge	FC WEST	~ 1400	1.6	Artiodactyla	Suidae	-	Kolpochoerus majus	enamel	0.8	31.2	Uno et al. 2018
532	Tanzania (Africa)	Olduvai Gorge	FC WEST	~ 1400	1.6	Artiodactyla	Suidae	-	Kolpochoerus limnetes	enamel	1.4	29.7	Uno et al. 2018
533	Tanzania (Africa)	Olduvai Gorge	FC WEST	~ 1400	1.6	Artiodactyla	Suidae	-	Metridiochoerus	enamel	-0.2	30	Uno et al. 2018
534	Tanzania (Africa)	Olduvai Gorge	FC WEST	~ 1400	1.6	Artiodactyla	Suidae	-	Metridiochoerus compactus	enamel	-0.07	33	Uno et al. 2018
535	Tanzania (Africa)	Olduvai Gorge	FC WEST	~ 1400	1.6	Artiodactyla	Suidae	-	Metridiochoerus compactus	enamel	0.8	31.8	Uno et al. 2018
536	Tanzania (Africa)	Olduvai Gorge	MNK	~ 1400	1.6	Artiodactyla	Bovidae	Alcelaphini	-	enamel	1.5	31.2	Uno et al. 2018
537	Tanzania (Africa)	Olduvai Gorge	MNK	~ 1400	1.6	Artiodactyla	Bovidae	Alcelaphini	-	enamel	1.8	29.1	Uno et al. 2018
538	Tanzania (Africa)	Olduvai Gorge	MNK	~ 1400	1.6	Artiodactyla	Bovidae	Alcelaphini	-	enamel	2	32.6	Uno et al. 2018
539	Tanzania (Africa)	Olduvai Gorge	MNK	~ 1400	1.6	Artiodactyla	Bovidae	Alcelaphini	-	enamel	2	32.3	Uno et al. 2018
540	Tanzania (Africa)	Olduvai Gorge	MNK	~ 1400	1.6	Artiodactyla	Bovidae	Alcelaphini	-	enamel	2.7	32.2	Uno et al. 2018
541	Tanzania (Africa)	Olduvai Gorge	MNK	~ 1400	1.6	Artiodactyla	Bovidae	Alcelaphini	Megalotragus isaaci	enamel	0.6	20	Uno et al. 2018
542	Tanzania (Africa)	Olduvai Gorge	MNK	~ 1400	1.6	Artiodactyla	Bovidae	Antilopini	-	enamel	-1.2	31.7	Uno et al. 2018
543	Tanzania (Africa)	Olduvai Gorge	MNK	~ 1400	1.6	Artiodactyla	Bovidae	Tragelaphini	Taurotragus	enamel	-2.7	31.8	Uno et al. 2018
544	Tanzania (Africa)	Olduvai Gorge	MNK	~ 1400	1.6	Artiodactyla	Bovidae	Tragelaphini	Tragelaphus strepsiceros	enamel	0.2	34.6	Uno et al. 2018
545	Tanzania (Africa)	Olduvai Gorge	MNK	~ 1400	1.6	Perissodactyla	Equidae	-	Equus oldowayensis	enamel	0.9	30.8	Uno et al. 2018
546	Tanzania (Africa)	Olduvai Gorge	MNK	~ 1400	1.6	Perissodactyla	Equidae	-	Equus oldowayensis	enamel	1.2	28.8	Uno et al. 2018
547	Tanzania (Africa)	Olduvai Gorge	MNK	~ 1400	1.6	Perissodactyla	Equidae	-	Equus oldowayensis	enamel	-0.2	30.2	Uno et al. 2018
548	Tanzania (Africa)	Olduvai Gorge	MNK	~ 1400	1.6	Artiodactyla	Hippopotamidae	-	Hippopotamus gorgops	enamel	-0.6	27.4	Uno et al. 2018
549	Tanzania (Africa)	Olduvai Gorge	MNK	~ 1400	1.6	Artiodactyla	Hippopotamidae	-	Hippopotamus gorgops	enamel	-0.1	28.6	Uno et al. 2018
550	Tanzania (Africa)	Olduvai Gorge	MNK	~ 1400	1.6	Artiodactyla	Hippopotamidae	-	Hippopotamus gorgops	enamel	-0.1	29.8	Uno et al. 2018
551	Tanzania (Africa)	Olduvai Gorge	MNK	~ 1400	1.6	Artiodactyla	Hippopotamidae	-	Hippopotamus gorgops	enamel	0.2	27.8	Uno et al. 2018
552	Tanzania (Africa)	Olduvai Gorge	MNK	~ 1400	1.6	Artiodactyla	Hippopotamidae	-	Hippopotamus gorgops	enamel	0.4	28.3	Uno et al. 2018
553	Tanzania (Africa)	Olduvai Gorge	MNK	~ 1400	1.6	Artiodactyla	Hippopotamidae	-	Hippopotamus gorgops	enamel	0.6	28.6	Uno et al. 2018
554	Tanzania (Africa)	Olduvai Gorge	MNK	~ 1400	1.6	Artiodactyla	Hippopotamidae	-	Hippopotamus gorgops	enamel	0.7	27.4	Uno et al. 2018
555	Tanzania (Africa)	Olduvai Gorge	MNK	~ 1400	1.6	Artiodactyla	Suidae	-	Metridiochoerus	enamel	1	31.3	Uno et al. 2018
556	Tanzania (Africa)	Olduvai Gorge	Upper Bed II	~ 1400	1.5	Artiodactyla	Bovidae	Bovini	-	enamel	-0.09	27.5	Ascari et al. 2018
557	Tanzania (Africa)	Olduvai Gorge	Upper Bed II	~ 1400	1.5	Artiodactyla	Bovidae	-	Hippotragus	enamel	1.5	25.4	Ascari et al. 2018
558	Tanzania (Africa)	Olduvai Gorge	Upper Bed II	~ 1400	1.5	Artiodactyla	Suidae	-	-	enamel	-6.2	23.5	Ascari et al. 2018
559	Tanzania (Africa)	Olduvai Gorge	Upper Bed II	~ 1400	1.5	Artiodactyla	Suidae	-	-	enamel	-6.7	23.6	Ascari et al. 2018
560	Tanzania (Africa)	Olduvai Gorge	Upper Bed II	~ 1400	1.5	Artiodactyla	Suidae	-	-	enamel	-1.5	25	Ascari et al. 2018
561	Tanzania (Africa)	Olduvai Gorge	Upper Bed II	~ 1400	1.5	Perissodactyla	Equidae	-	-	enamel	-0.7	26.7	Ascari et al. 2018
562	Ethiopia (Africa)	Lake Turkana Basin	Shungura Formation - Member J	~ 440	1.5	Artiodactyla	Hippopotamidae	-	-	enamel	1.1	25.6	Negash et al. 2020
563	Ethiopia (Africa)	Lake Turkana Basin	Shungura Formation - Member J	~ 440	1.5	Artiodactyla	Bovidae	Aepycerotini	-	enamel	-3.8	34.4	Negash et al. 2020
564	Ethiopia (Africa)	Lake Turkana Basin	Shungura Formation - Member J	~ 440	1.5	Artiodactyla	Bovidae	Aepycerotini	-	enamel	-3.2	34	Negash et al. 2020
565	Ethiopia (Africa)	Lake Turkana Basin	Shungura Formation - Member J	~ 440	1.5	Artiodactyla	Bovidae	Aepycerotini	-	enamel	-1.6	30.5	Negash et al. 2020
566	Ethiopia (Africa)	Lake Turkana Basin	Shungura Formation - Member J	~ 440	1.5	Artiodactyla	Bovidae	Aepycerotini	-	enamel	-4.1	34.7	Negash et al. 2020
567	Ethiopia (Africa)	Lake Turkana Basin	Shungura Formation - Member J	~ 440	1.5	Artiodactyla	Bovidae	Alcelaphini	-	enamel	-1.4	36.7	Negash et al. 2020
568	Ethiopia (Africa)	Lake Turkana Basin	Shungura Formation - Member J	~ 440	1.5	Artiodactyla	Bovidae	Reduncini	-	enamel	-1.8	30.1	Negash et al. 2020
569	Ethiopia (Africa)	Lake Turkana Basin	Shungura Formation - Member J	~ 440	1.5	Artiodactyla	Bovidae	Reduncini	-	enamel	-2.8	36.3	Negash et al. 2020
570	Ethiopia (Africa)	Lake Turkana Basin	Shungura Formation - Member J	~ 440	1.5	Artiodactyla	Bovidae	Reduncini	-	enamel	-4.9	34.2	Negash et al. 2020
571	Ethiopia (Africa)	Lake Turkana Basin	Shungura Formation - Member J	~ 440	1.5	Artiodactyla	Suidae	-	Kolpochoerus	enamel	0.2	29.8	Negash et al. 2020
572	Ethiopia (Africa)	Lake Turkana Basin	Shungura Formation - Member J	~ 440	1.5	Artiodactyla	Suidae	-	Kolpochoerus	enamel	0.2	31.3	Negash et al. 2020
573	Ethiopia (Africa)	Lake Turkana Basin	Shungura Formation - Member J	~ 440	1.5	Artiodactyla	Suidae	-	Kolpochoerus	enamel	0	29.3	Negash et al. 2020
574	Ethiopia (Africa)	Lake Turkana Basin	Shungura Formation - Member J	~ 440	1.5	Artiodactyla	Suidae	-	Kolpochoerus	enamel	0.9	29.3	Negash et al. 2020
575	Ethiopia (Africa)	Lake Turkana Basin	Shungura Formation - Member J	~ 440	1.5	Artiodactyla	Suidae	-	Kolpochoerus	enamel	0.2	31.5	Negash et al. 2020
576	Ethiopia (Africa)	Lake Turkana Basin	Shungura Formation - Member J	~ 440	1.5	Artiodactyla	Suidae	-	Kolpochoerus	enamel	0.9	29.3	Negash et al. 2020
577	Ethiopia (Africa)	Lake Turkana Basin	Shungura Formation - Member J	~ 440	1.5	Artiodactyla	Suidae	-	Metridiochoerus	enamel	-0.3	33.7	Negash et al. 2020
578	Ethiopia (Africa)	Lake Turkana Basin	Shungura Formation - Member J	~ 440	1.5	Artiodactyla	Suidae	-	Metridiochoerus	enamel	-0.6	32.7	Negash et al. 2020
579	Tanzania (Africa)	Olduvai Gorge	FC EAST	~ 1400	1.5	Artiodactyla	Bovidae	Alcelaphini	Megalotragus isaaci	enamel	1.2	30.7	Uno et al. 2018
580	Tanzania (Africa)	Olduvai Gorge	FC EAST	~ 1400	1.5	Artiodactyla	Bovidae	Alcelaphini	Megalotragus isaaci	enamel	2.7	30.5	Uno et al. 2018
581	Tanzania (Africa)	Olduvai Gorge	FC EAST	~ 1400	1.5	Artiodactyla	Bovidae	Hippotragini	Hippotragus gigas	enamel	3.1	30.4	Uno et al. 2018
582	Tanzania (Africa)	Olduvai Gorge	FC EAST	~ 1400	1.5	Perissodactyla	Equidae	-	Equus oldowayensis	enamel	1.2	31.3	Uno et al. 2018
583	Tanzania (Africa)	Olduvai Gorge	FC EAST	~ 1400	1.5	Perissodactyla	Equidae	-	Equus oldowayensis	enamel	1.4	29.4	Uno et al. 2018
584	Tanzania (Africa)	Olduvai Gorge	FC EAST	~ 1400	1.5	Perissodactyla	Equidae	-	Equus oldowayensis	enamel	2.2	30.5	Uno et al. 2018
585	Tanzania (Africa)	Olduvai Gorge	FC EAST	~ 1400	1.5	Perissodactyla	Equidae	-	Equus oldowayensis	enamel	1.9	30.4	Uno et al. 2018
586	Tanzania (Africa)	Olduvai Gorge	FC EAST	~ 1400	1.5	Perissodactyla	Equidae	-	Eurygnathohippus cornelianus	enamel	1.8	30.9	Uno et al. 2018
587	Tanzania (Africa)	Olduvai Gorge	FC EAST	~ 1400	1.5	Perissodactyla	Equidae	-	-	enamel	1.5	29.5	Uno et al. 2018
588	Tanzania (Africa)	Olduvai Gorge	FC EAST	~ 1400	1.5	Artiodactyla	Hippopotamidae	-	Hippopotamus gorgops	enamel	-2.6	26.3	Uno et al. 2018
589	Tanzania (Africa)	Olduvai Gorge	FC EAST	~ 1400	1.5	Artiodactyla	Hippopotamidae	-	Hippopotamus gorgops	enamel	-1.7	28.5	Uno et al. 2018
590	Tanzania (Africa)	Olduvai Gorge	FC EAST	~ 1400	1.5	Artiodactyla	Hippopotamidae	-	Hippopotamus gorgops	enamel	-1.3	27.4	Uno et al. 2018
591	Tanzania (Africa)	Olduvai Gorge	FC EAST	~ 1400	1.5	Artiodactyla	Hippopotamidae	-	Hippopotamus gorgops	enamel	-0.1	28	Uno et al. 2018
592	Tanzania (Africa)	Olduvai Gorge	FC EAST	~ 1400	1.5	Carnivora	Hyaenidae	-	-	enamel	-0.3	29.1	Uno et al. 2018
593	Tanzania (Africa)	Olduvai Gorge	FC EAST	~ 1400	1.5	Artiodactyla	Suidae	-	Kolpochoerus paiceae	enamel	-0.6	31.8	Uno et al. 2018
594	Kenya (Africa)	Lake Turkana Basin	Okote Member	~ 368	1.4	Artiodactyla	Hippopotamidae	-	aff. Hippopotamus aethiopicus	enamel	-3.6	24.9	Harris et al. 2008
595	Kenya (Africa)	Lake Turkana Basin	Okote Member	~ 368	1.4	Artiodactyla	Hippopotamidae	-	aff. Hippopotamus aethiopicus	enamel	-2.7	32	Harris et al. 2008
596	Kenya (Africa)	Lake Turkana Basin	Okote Member	~ 368	1.4	Artiodactyla	Hippopotamidae	-	aff. Hippopotamus aethiopicus	enamel	-1.3	26	Harris et al. 2008
597	Kenya (Africa)	Lake Turkana Basin	Okote Member	~ 368	1.4	Artiodactyla	Hippopotamidae	-	aff. Hippopotamus aethiopicus	enamel	-1	28.6	Harris et al. 2008
598	Kenya (Africa)	Lake Turkana Basin	Okote Member	~ 368	1.4	Artiodactyla	Hippopotamidae	-	aff. Hippopotamus karumensis	enamel	-0.6	25.7	Harris et al. 2008
599	Kenya (Africa)	Lake Turkana Basin	Okote Member	~ 368	1.4	Artiodactyla	Hippopotamidae	-	aff. Hippopotamus karumensis	enamel	-2.1	27.2	Harris et al. 2008
600	Kenya (Africa)	Lake Turkana Basin	Okote Member	~ 368	1.4	Artiodactyla	Hippopotamidae	-	aff. Hippopotamus karumensis	enamel	-0.6	28	Harris et al. 2008
601	Kenya (Africa)	Lake Turkana Basin	Okote Member	~ 368	1.4	Artiodactyla	Hippopotamidae	-	Hippopotamus gorgops	enamel	-0.7	28	Harris et al. 2008
602	Kenya (Africa)	Lake Turkana Basin	Okote Member	~ 368	1.4	Artiodactyla	Hippopotamidae	-	Hippopotamus gorgops	enamel	0.1	24.9	Harris et al. 2008
603	Kenya (Africa)	Lake Turkana Basin	Okote Member	~ 368	1.4	Artiodactyla	Hippopotamidae	-	Hippopotamus gorgops	enamel	-1.6	26.8	Harris et al. 2008
604	Kenya (Africa)	Lake Turkana Basin	Okote Member	~ 368	1.4	Artiodactyla	Hippopotamidae	-	Hippopotamus gorgops	enamel	-1.4	25.8	Harris et al. 2008
605	Kenya (Africa)	Lake Turkana Basin	KBS Member	~ 336	1.4	Artiodactyla	Hippopotamidae	-	Hippopotamus aethiopicus	enamel	-2.9	30.6	Harris et al. 2008
606	Kenya (Africa)	Lake Turkana Basin	KBS Member	~ 336	1.4	Artiodactyla	Hippopotamidae	-	Hippopotamus aethiopicus	enamel	-1.5	27.7	Harris et al. 2008
607	Kenya (Africa)	Lake Turkana Basin	KBS Member	~ 336	1.4	Artiodactyla	Hippopotamidae	-	Hippopotamus aethiopicus	enamel	-0.3	28.1	Harris et al. 2008
608	Kenya (Africa)	Lake Turkana Basin	KBS Member	~ 336	1.4	Artiodactyla	Hippopotamidae	-	Hippopotamus aethiopicus	enamel	-1.9	28.4	Harris et al. 2008
609	Kenya (Africa)	Lake Turkana Basin	KBS Member	~ 336	1.4	Artiodactyla	Hippopotamidae	-	Hippopotamus karumensis	enamel	-2.7	24.9	Harris et al. 2008
610	Kenya (Africa)	Lake Turkana Basin	KBS Member	~ 336	1.4	Artiodactyla	Hippopotamidae	-	Hippopotamus karumensis	enamel	0	28	Harris et al. 2008
611	Kenya (Africa)	Lake Turkana Basin	KBS Member	~ 336	1.4	Artiodactyla	Hippopotamidae	-	Hippopotamus karumensis	enamel	-1.8	26.6	Harris et al. 2008
612	Kenya (Africa)	Lake Turkana Basin	KBS Member	~ 336	1.4	Artiodactyla	Hippopotamidae	-	Hippopotamus karumensis	enamel	-0.5	26.9	Harris et al. 2008
613	Kenya (Africa)	Lake Turkana Basin	KBS Member	~ 336	1.4	Artiodactyla	Hippopotamidae	-	Hippopotamus gorgops	enamel	-0.1	29	Harris et al. 2008
614	Kenya (Africa)	Lake Turkana Basin	KBS Member	~ 336	1.4	Artiodactyla	Hippopotamidae	-	Hippopotamus gorgops	enamel	-3	30.1	Harris et al. 2008
615	Kenya (Africa)	Lake Turkana Basin	KBS Member	~ 336	1.4	Artiodactyla	Hippopotamidae	-	Hippopotamus gorgops	enamel	-0.2	27.7	Harris et al. 2008
616	Kenya (Africa)	Lake Turkana Basin	KBS Member	~ 336	1.4	Artiodactyla	Hippopotamidae	-	Hippopotamus gorgops	enamel	-1.1	20.3	Harris et al. 2008
617	Ethiopia (Africa)	Lake Turkana Basin	Shungura Formation - Member K	~ 440	1.3	Artiodactyla	Bovidae	Aepycerotini	-	enamel	-3.3	36.8	Negash et al. 2020
618	Ethiopia (Africa)	Lake Turkana Basin	Shungura Formation - Member K	~ 440	1.3	Artiodactyla	Bovidae	Aepycerotini	-	enamel	-2.1	33.3	Negash et al. 2020
619	Ethiopia (Africa)	Lake Turkana Basin	Shungura Formation - Member K	~ 440	1.3	Artiodactyla	Suidae	-	Kolpochoerus	enamel	-0.1	32.3	Negash et al. 2020
620	Ethiopia (Africa)	Lake Turkana Basin	Shungura Formation - Member K	~ 440	1.3	Artiodactyla	Hippopotamidae	-	-	enamel	-0.6	26.9	Negash et al. 2020
621	Ethiopia (Africa)	Lake Turkana Basin	Shungura Formation - Member K	~ 440	1.3	Artiodactyla	Hippopotamidae	-	-	enamel	-3.5	23.2	Negash et al. 2020
622	Ethiopia (Africa)	Lake Turkana Basin	Shungura Formation - Member K	~ 440	1.3	Artiodactyla	Bovidae	Reduncini	-	enamel	0.1	35.6	Negash et al. 2020
623	Ethiopia (Africa)	Lake Turkana Basin	Shungura Formation - Member K	~ 440	1.3	Artiodactyla	Bovidae	Reduncini	-	enamel	-0.4	32.6	Negash et al. 2020
624	Ethiopia (Africa)	Lake Turkana Basin	Shungura Formation - Member K	~ 440	1.3	Artiodactyla	Suidae	-	Kolpochoerus	enamel	-0.6	29.7	Negash et al. 2020
625	Ethiopia (Africa)	Lake Turkana Basin	Shungura Formation - Member K	~ 440	1.3	Artiodactyla	Suidae	-	Metridiochoerus	enamel	-0.1	33.1	Negash et al. 2020
626	Ethiopia (Africa)	Lake Turkana Basin	Shungura Formation - Member L	~ 440	1.3	Artiodactyla	Hippopotamidae	-	-	enamel	-2.8	32.3	Negash et al. 2020
627	Ethiopia (Africa)	Lake Turkana Basin	Shungura Formation - Member L	~ 440	1.3	Artiodactyla	Hippopotamidae	-	-	enamel	-1.8	31	Negash et al. 2020
628	Ethiopia (Africa)	Lake Turkana Basin	Shungura Formation - Member L	~ 440	1.3	Artiodactyla	Suidae	-	Metridiochoerus	enamel	-0.2	28.3	Negash et al. 2020
629	Ethiopia (Africa)	Lake Turkana Basin	Shungura Formation - Member L	~ 440	1.3	Artiodactyla	Suidae	-	Kolpochoerus	enamel	-1.2	35.6	Negash et al. 2020
630	Ethiopia (Africa)	Lake Turkana Basin	Shungura Formation - Member L	~ 440	1.3	Artiodactyla	Suidae	-	Metridiochoerus	enamel	-0.8	34.4	Negash et al. 2020
631	Ethiopia (Africa)	Lake Turkana Basin	Shungura Formation - Member L	~ 440	1.3	Artiodactyla	Suidae	-	Metridiochoerus	enamel	0.3	27.4	Negash et al. 2020
632	Ethiopia (Africa)	Lake Turkana Basin	Shungura Formation - Member L	~ 440	1.3	Artiodactyla	Suidae	-	Metridiochoerus	enamel	0	32.8	Negash et al. 2020
633	Tanzania (Africa)	Olduvai Gorge	EFHR	~ 1400	1.3	Artiodactyla	Bovidae	Antilopini	Antidorcas recki	enamel	1.2	31	Uno et al. 2018
634	Tanzania (Africa)	Olduvai Gorge	EFHR	~ 1400	1.3	Perissodactyla	Equidae	-	Eurygnathohippus cornelianus	enamel	2.1	29.4	Uno et al. 2018
635	Tanzania (Africa)	Olduvai Gorge	EFHR	~ 1400	1.3	Artiodactyla	Giraffidae	-	Giraffa cf. jumae	enamel	-9.6	33	Uno et al. 2018
636	Tanzania (Africa)	Olduvai Gorge	FLKW	~ 1400	1.3	Perissodactyla	Equidae	-	Equus oldowayensis	enamel	2.4	31.2	Uno et al. 2018
637	Tanzania (Africa)	Olduvai Gorge	FLKW	~ 1400	1.3	Perissodactyla	Equidae	-	Equus oldowayensis	enamel	1.7	28.8	Uno et al. 2018
638	Tanzania (Africa)	Olduvai Gorge	FLKW	~ 1400	1.3	Perissodactyla	Equidae	-	Equus oldowayensis	enamel	-5.02	30.6	Uno et al. 2018
639	Tanzania (Africa)	Olduvai Gorge	FLKW	~ 1400	1.3	Perissodactyla	Equidae	-	Eurygnathohippus cornelianus	enamel	3.2	29	Uno et al. 2018
640	Ethiopia (Africa)	Lake Turkana Basin	Shungura Formation - Member L	~ 440	1.2	Artiodactyla	Bovidae	Aepycerotini	-	enamel	-4.2	36.9	Negash et al. 2020
641	Ethiopia (Africa)	Lake Turkana Basin	Shungura Formation - Member L	~ 440	1.2	Artiodactyla	Bovidae	Alcelaphini	-	enamel	2.4	34.9	Negash et al. 2020
642	Ethiopia (Africa)	Lake Turkana Basin	Shungura Formation - Member L	~ 440	1.2	Artiodactyla	Suidae	-	Kolpochoerus	enamel	0.9	30.3	Negash et al. 2020
643	Ethiopia (Africa)	Lake Turkana Basin	Shungura Formation - Member L	~ 440	1.2	Artiodactyla	Suidae	-	Metridiochoerus	enamel	1.1	34.8	Negash et al. 2020
644	Ethiopia (Africa)	Lake Turkana Basin	Shungura Formation - Member L	~ 440	1.2	Artiodactyla	Suidae	-	Metridiochoerus	enamel	-0.9	28.2	Negash et al. 2020
645	Ethiopia (Africa)	Lake Turkana Basin	Shungura Formation - Member L	~ 440	1.2	Artiodactyla	Bovidae	Aepycerotini	-	enamel	-6	33.9	Negash et al. 2020
646	Ethiopia (Africa)	Lake Turkana Basin	Shungura Formation - Member L	~ 440	1.2	Artiodactyla	Bovidae	Aepycerotini	-	enamel	-2.2	33.5	Negash et al. 2020
647	Ethiopia (Africa)	Lake Turkana Basin	Shungura Formation - Member L	~ 440	1.2	Artiodactyla	Bovidae	Aepycerotini	-	enamel	-1.4	34.6	Negash et al. 2020
648	Ethiopia (Africa)	Lake Turkana Basin	Shungura Formation - Member L	~ 440	1.2	Artiodactyla	Bovidae	Aepycerotini	-	enamel	-3.3	34.2	Negash et al. 2020
649	Ethiopia (Africa)	Lake Turkana Basin	Shungura Formation - Member L	~ 440	1.2	Artiodactyla	Bovidae	Aepycerotini	-	enamel	-4.1	34.6	Negash et al. 2020
650	Ethiopia (Africa)	Lake Turkana Basin	Shungura Formation - Member L	~ 440	1.2	Artiodactyla	Bovidae	Aepycerotini	-	enamel	-2.3	34.6	Negash et al. 2020
651	Ethiopia (Africa)	Lake Turkana Basin	Shungura Formation - Member L	~ 440	1.2	Artiodactyla	Bovidae	Aepycerotini	-	enamel	-3.9	33.7	Negash et al. 2020
652	Ethiopia (Africa)	Lake Turkana Basin	Shungura Formation - Member L	~ 440	1.2	Artiodactyla	Bovidae	Aepycerotini	-	enamel	-2.6	34.9	Negash et al. 2020
653	Ethiopia (Africa)	Lake Turkana Basin	Shungura Formation - Member L	~ 440	1.2	Artiodactyla	Bovidae	Aepycerotini	-	enamel	-5	35	Negash et al. 2020
654	Ethiopia (Africa)	Lake Turkana Basin	Shungura Formation - Member L	~ 440	1.2	Artiodactyla	Bovidae	Aepycerotini	-	enamel	-2.9	27.6	Negash et al. 2020
655	Ethiopia (Africa)	Lake Turkana Basin	Shungura Formation - Member L	~ 440	1.2	Artiodactyla	Bovidae	Alcelaphini	-	enamel	1	33.1	Negash et al. 2020
656	Ethiopia (Africa)	Lake Turkana Basin	Shungura Formation - Member L	~ 440	1.2	Artiodactyla	Bovidae	Alcelaphini	-	enamel	0.5	35	Negash et al. 2020
657	Ethiopia (Africa)	Lake Turkana Basin	Shungura Formation - Member L	~ 440	1.2	Artiodactyla	Bovidae	Alcelaphini	-	enamel	3.4	30.7	Negash et al. 2020
658	Ethiopia (Africa)	Lake Turkana Basin	Shungura Formation - Member L	~ 440	1.2	Artiodactyla	Bovidae	Alcelaphini	-	enamel	0.6	36.3	Negash et al. 2020
659	Ethiopia (Africa)	Lake Turkana Basin	Shungura Formation - Member L	~ 440	1.2	Artiodactyla	Bovidae	Alcelaphini	-	enamel	1	32.8	Negash et al. 2020
660	Ethiopia (Africa)	Lake Turkana Basin	Shungura Formation - Member L	~ 440	1.2	Artiodactyla	Bovidae	Reduncini	-	enamel	0.9	33.4	Negash et al. 2020
661	Ethiopia (Africa)	Lake Turkana Basin	Shungura Formation - Member L	~ 440	1.2	Artiodactyla	Bovidae	Reduncini	-	enamel	1.5	32.2	Negash et al. 2020
662	Ethiopia (Africa)	Lake Turkana Basin	Shungura Formation - Member L	~ 440	1.2	Artiodactyla	Bovidae	Reduncini	-	enamel	0.6	33.7	Negash et al. 2020
663	Ethiopia (Africa)	Lake Turkana Basin	Shungura Formation - Member L	~ 440	1.2	Artiodactyla	Bovidae	Reduncini	-	enamel	0.3	30.1	Negash et al. 2020
664	Ethiopia (Africa)	Lake Turkana Basin	Shungura Formation - Member L	~ 440	1.2	Artiodactyla	Bovidae	Reduncini	-	enamel	0.3	34	Negash et al. 2020
665	Ethiopia (Africa)	Lake Turkana Basin	Shungura Formation - Member L	~ 440	1.2	Artiodactyla	Bovidae	Reduncini	-	enamel	-1.4	31.6	Negash et al. 2020
666	Ethiopia (Africa)	Lake Turkana Basin	Shungura Formation - Member L	~ 440	1.2	Artiodactyla	Bovidae	Reduncini	-	enamel	0.1	34.7	Negash et al. 2020
667	Ethiopia (Africa)	Lake Turkana Basin	Shungura Formation - Member L	~ 440	1.2	Artiodactyla	Bovidae	Reduncini	-	enamel	-2	31.7	Negash et al. 2020
668	Ethiopia (Africa)	Lake Turkana Basin	Shungura Formation - Member L	~ 440	1.2	Artiodactyla	Bovidae	Reduncini	-	enamel	0.7	36	Negash et al. 2020
669	Ethiopia (Africa)	Lake Turkana Basin	Shungura Formation - Member L	~ 440	1.2	Artiodactyla	Suidae	-	Metridiochoerus	enamel	0.6	33.2	Negash et al. 2020
670	Ethiopia (Africa)	Lake Turkana Basin	Shungura Formation - Member L	~ 440	1.2	Artiodactyla	Suidae	-	Metridiochoerus	enamel	-0.8	33.2	Negash et al. 2020
671	Ethiopia (Africa)	Lake Turkana Basin	Shungura Formation - Member L	~ 440	1.2	Artiodactyla	Suidae	-	Metridiochoerus	enamel	-2.3	32.8	Negash et al. 2020
672	Ethiopia (Africa)	Lake Turkana Basin	Shungura Formation - Member L	~ 440	1.2	Perissodactyla	Equidae	-	-	enamel	1.4	30.6	Negash et al. 2020
673	Ethiopia (Africa)	Lake Turkana Basin	Shungura Formation - Member L	~ 440	1.2	Perissodactyla	Equidae	-	-	enamel	0.05	34.1	Negash et al. 2020
674	Ethiopia (Africa)	Lake Turkana Basin	Shungura Formation - Member L	~ 440	1.2	Perissodactyla	Equidae	-	-	enamel	-0.5	34	Negash et al. 2020
675	Ethiopia (Africa)	Lake Turkana Basin	Shungura Formation - Member L	~ 440	1.2	Perissodactyla	Equidae	-	-	enamel	-3.3	26.2	Negash et al. 2020
676	Ethiopia (Africa)	Lake Turkana Basin	Shungura Formation - Member L	~ 440	1.2	Perissodactyla	Equidae	-	-	enamel	-1	34.7	Negash et al. 2020
677	Ethiopia (Africa)	Lake Turkana Basin	Shungura Formation - Member L	~ 440	1.2	Perissodactyla	Equidae	-	-	enamel	0.3	33.9	Negash et al. 2020
678	Ethiopia (Africa)	Lake Turkana Basin	Shungura Formation - Member L	~ 440	1.2	Perissodactyla	Equidae	-	-	enamel	0.1	33.5	Negash et al. 2020
679	Ethiopia (Africa)	Lake Turkana Basin	Shungura Formation - Member L	~ 440	1.2	Perissodactyla	Equidae	-	-	enamel	-1.5	33.5	Negash et al. 2020
680	Ethiopia (Africa)	Busidima Formation	Gona	~ 540	1.2	Artiodactyla	Bovidae	Alcelaphini	-	enamel	2.6	30.8	Semaw et al. 2020
681	Ethiopia (Africa)	Busidima Formation	Gona	~ 540	1.2	Artiodactyla	Bovidae	Alcelaphini	-	enamel	3.5	36.2	Semaw et al. 2020
682	Ethiopia (Africa)	Busidima Formation	Gona	~ 540	1.2	Artiodactyla	Bovidae	Alcelaphini	-	enamel	0.7	27.4	Semaw et al. 2020
683	Ethiopia (Africa)	Busidima Formation	Gona	~ 540	1.2	Artiodactyla	Bovidae	Alcelaphini	-	enamel	2.9	28.6	Semaw et al. 2020
684	Ethiopia (Africa)	Busidima Formation	Gona	~ 540	1.2	Artiodactyla	Bovidae	Hippotragini	Hippotragus	enamel	1.7	29.3	Semaw et al. 2020
685	Ethiopia (Africa)	Busidima Formation	Gona	~ 540	1.2	Artiodactyla	Bovidae	Hippotragini	Hippotragus	enamel	2.9	29.5	Semaw et al. 2020
686	Ethiopia (Africa)	Busidima Formation	Gona	~ 540	1.2	Artiodactyla	Bovidae	Hippotragini	Hippotragus	enamel	1.3	29.8	Semaw et al. 2020
687	Ethiopia (Africa)	Busidima Formation	Gona	~ 540	1.2	Artiodactyla	Bovidae	Reduncini	Kobus	enamel	1.7	30.7	Semaw et al. 2020
688	Ethiopia (Africa)	Busidima Formation	Gona	~ 540	1.2	Artiodactyla	Bovidae	Reduncini	Kobus	enamel	0.5	26.1	Semaw et al. 2020
689	Ethiopia (Africa)	Busidima Formation	Gona	~ 540	1.2	Artiodactyla	Bovidae	Bovini	-	enamel	2.5	36.3	Semaw et al. 2020
690	Ethiopia (Africa)	Busidima Formation	Gona	~ 540	1.2	Artiodactyla	Bovidae	Bovini	-	enamel	3.2	34.4	Semaw et al. 2020
691	Ethiopia (Africa)	Busidima Formation	Gona	~ 540	1.2	Artiodactyla	Bovidae	Bovini	-	enamel	2.6	30.7	Semaw et al. 2020
692	Ethiopia (Africa)	Busidima Formation	Gona	~ 540	1.2	Artiodactyla	Bovidae	Bovini	-	enamel	1.6	28.3	Semaw et al. 2020
693	Ethiopia (Africa)	Busidima Formation	Gona	~ 540	1.2	Artiodactyla	Bovidae	Tragelaphini	-	enamel	-7.2	30.8	Semaw et al. 2020
694	Ethiopia (Africa)	Busidima Formation	Gona	~ 540	1.2	Artiodactyla	Bovidae	Tragelaphini	-	enamel	-2.3	26.4	Semaw et al. 2020
695	Ethiopia (Africa)	Busidima Formation	Gona	~ 540	1.2	Artiodactyla	Suidae		Metridiochoerus compactus	enamel	-1.4	30.6	Semaw et al. 2020
696	Ethiopia (Africa)	Busidima Formation	Gona	~ 540	1.2	Artiodactyla	Suidae		Metridiochoerus compactus	enamel	-2.1	27.5	Semaw et al. 2020
697	Ethiopia (Africa)	Busidima Formation	Gona	~ 540	1.2	Artiodactyla	Suidae		Kolpochoerus majus	enamel	-3.2	26.5	Semaw et al. 2020
698	Ethiopia (Africa)	Busidima Formation	Gona	~ 540	1.2	Artiodactyla	Suidae		Kolpochoerus majus	enamel	-0.6	26.5	Semaw et al. 2020
699	Ethiopia (Africa)	Busidima Formation	Asbloe	~ 1470	0.7	Artiodactyla	Bovidae	Alcelaphini	Connochaetes	enamel	0.4	30.3	Bedaso et al. 2010
700	Ethiopia (Africa)	Busidima Formation	Asbloe	~ 1470	0.7	Artiodactyla	Bovidae	Alcelaphini	Damaliscus	enamel	0.9	32	Bedaso et al. 2010
701	Ethiopia (Africa)	Busidima Formation	Asbloe	~ 1470	0.7	Artiodactyla	Bovidae	Alcelaphini	Megalotragus	enamel	2.5	30.7	Bedaso et al. 2010
702	Ethiopia (Africa)	Busidima Formation	Asbloe	~ 1470	0.7	Artiodactyla	Bovidae	Antilopini	Gazella granti	enamel	-5.7	30	Bedaso et al. 2010
703	Ethiopia (Africa)	Busidima Formation	Asbloe	~ 1470	0.7	Artiodactyla	Bovidae	Antilopini	Gazella	enamel	-4.7	35.4	Bedaso et al. 2010
704	Ethiopia (Africa)	Busidima Formation	Asbloe	~ 1470	0.7	Artiodactyla	Bovidae	Antilopini	Gazella	enamel	-7.7	35.1	Bedaso et al. 2010
705	Ethiopia (Africa)	Busidima Formation	Asbloe	~ 1470	0.7	Artiodactyla	Bovidae	Antilopini	Gazella	enamel	-5.5	36.2	Bedaso et al. 2010
706	Ethiopia (Africa)	Busidima Formation	Asbloe	~ 1470	0.7	Artiodactyla	Bovidae	Antilopini	Gazella granti	enamel	-3.3	34.1	Bedaso et al. 2010
707	Ethiopia (Africa)	Busidima Formation	Asbloe	~ 1470	0.7	Artiodactyla	Bovidae	Antilopini	Gazella	enamel	-8	34	Bedaso et al. 2010
708	Ethiopia (Africa)	Busidima Formation	Asbloe	~ 1470	0.7	Artiodactyla	Bovidae	Antilopini	Gazella	enamel	-6.4	28.7	Bedaso et al. 2010
709	Ethiopia (Africa)	Busidima Formation	Asbloe	~ 1470	0.7	Artiodactyla	Bovidae	Antilopini	Gazella	enamel	-4.2	33.2	Bedaso et al. 2010
710	Ethiopia (Africa)	Busidima Formation	Asbloe	~ 1470	0.7	Artiodactyla	Bovidae	Bovini	-	enamel	0.7	31.1	Bedaso et al. 2010
711	Ethiopia (Africa)	Busidima Formation	Asbloe	~ 1470	0.7	Artiodactyla	Bovidae	Bovini	-	enamel	1.8	28.5	Bedaso et al. 2010
712	Ethiopia (Africa)	Busidima Formation	Asbloe	~ 1470	0.7	Artiodactyla	Bovidae	Bovini	-	enamel	-2.3	30.9	Bedaso et al. 2010
713	Ethiopia (Africa)	Busidima Formation	Asbloe	~ 1470	0.7	Artiodactyla	Bovidae	Bovini	-	enamel	2.5	33.1	Bedaso et al. 2010
714	Ethiopia (Africa)	Busidima Formation	Asbloe	~ 1470	0.7	Artiodactyla	Bovidae	Bovini	-	enamel	-0.9	30.9	Bedaso et al. 2010
715	Ethiopia (Africa)	Busidima Formation	Asbloe	~ 1470	0.7	Artiodactyla	Bovidae	Bovini	-	enamel	0.9	32.6	Bedaso et al. 2010
716	Ethiopia (Africa)	Busidima Formation	Asbloe	~ 1470	0.7	Artiodactyla	Bovidae	Bovini	-	enamel	-0.1	36.8	Bedaso et al. 2010
717	Ethiopia (Africa)	Busidima Formation	Asbloe	~ 1470	0.7	Artiodactyla	Bovidae	Bovini	-	enamel	0.8	30.9	Bedaso et al. 2010
718	Ethiopia (Africa)	Busidima Formation	Asbloe	~ 1470	0.7	Artiodactyla	Bovidae	Bovini	-	enamel	2.7	34.1	Bedaso et al. 2010
719	Ethiopia (Africa)	Busidima Formation	Asbloe	~ 1470	0.7	Artiodactyla	Bovidae	Bovini	-	enamel	1.2	32.2	Bedaso et al. 2010
720	Ethiopia (Africa)	Busidima Formation	Asbloe	~ 1470	0.7	Artiodactyla	Bovidae	Bovini	-	enamel	3.3	32.1	Bedaso et al. 2010
721	Ethiopia (Africa)	Busidima Formation	Asbloe	~ 1470	0.7	Artiodactyla	Bovidae	Bovini	-	enamel	0	31.1	Bedaso et al. 2010
722	Ethiopia (Africa)	Busidima Formation	Asbloe	~ 1470	0.7	Artiodactyla	Bovidae	Hippotragini	-	enamel	1.1	34.7	Bedaso et al. 2010
723	Ethiopia (Africa)	Busidima Formation	Asbloe	~ 1470	0.7	Artiodactyla	Bovidae	Hippotragini	-	enamel	0.1	31.6	Bedaso et al. 2010
724	Ethiopia (Africa)	Busidima Formation	Asbloe	~ 1470	0.7	Artiodactyla	Bovidae	Reduncini	Kobus	enamel	2.3	32.6	Bedaso et al. 2010
725	Ethiopia (Africa)	Busidima Formation	Asbloe	~ 1470	0.7	Artiodactyla	Bovidae	Reduncini	Kobus	enamel	1.9	33	Bedaso et al. 2010
726	Ethiopia (Africa)	Busidima Formation	Asbloe	~ 1470	0.7	Artiodactyla	Bovidae	Reduncini	Kobus	enamel	-3	28.7	Bedaso et al. 2010
727	Ethiopia (Africa)	Busidima Formation	Asbloe	~ 1470	0.7	Artiodactyla	Bovidae	Reduncini	Kobus	enamel	1.2	31.4	Bedaso et al. 2010
728	Ethiopia (Africa)	Busidima Formation	Asbloe	~ 1470	0.7	Artiodactyla	Bovidae	Reduncini	Kobus	enamel	0.3	31.4	Bedaso et al. 2010
729	Ethiopia (Africa)	Busidima Formation	Asbloe	~ 1470	0.7	Artiodactyla	Bovidae	Reduncini	Kobus	enamel	0.2	30.9	Bedaso et al. 2010
730	Ethiopia (Africa)	Busidima Formation	Asbloe	~ 1470	0.7	Artiodactyla	Bovidae	Reduncini	Kobus	enamel	1.1	32.7	Bedaso et al. 2010
731	Ethiopia (Africa)	Busidima Formation	Asbloe	~ 1470	0.7	Artiodactyla	Bovidae	Reduncini	-	enamel	0.3	31	Bedaso et al. 2010
732	Ethiopia (Africa)	Busidima Formation	Asbloe	~ 1470	0.7	Artiodactyla	Bovidae	Reduncini	-	enamel	-5.7	34.6	Bedaso et al. 2010
733	Ethiopia (Africa)	Busidima Formation	Asbloe	~ 1470	0.7	Artiodactyla	Bovidae	Reduncini	Kobus	enamel	1.8	32	Bedaso et al. 2010
734	Ethiopia (Africa)	Busidima Formation	Asbloe	~ 1470	0.7	Artiodactyla	Bovidae	Reduncini	Kobus	enamel	-2.6	33.4	Bedaso et al. 2010
735	Ethiopia (Africa)	Busidima Formation	Asbloe	~ 1470	0.7	Artiodactyla	Bovidae	Reduncini	Kobus	enamel	3.1	32.3	Bedaso et al. 2010
736	Ethiopia (Africa)	Busidima Formation	Asbloe	~ 1470	0.7	Artiodactyla	Bovidae	Reduncini	Kobus	enamel	-0.2	32.9	Bedaso et al. 2010
737	Ethiopia (Africa)	Busidima Formation	Asbloe	~ 1470	0.7	Artiodactyla	Bovidae	Tragelaphini	Taurotragus	enamel	-6.5	32.4	Bedaso et al. 2010
738	Ethiopia (Africa)	Busidima Formation	Asbloe	~ 1470	0.7	Artiodactyla	Bovidae	Tragelaphini	Taurotragus	enamel	-11.4	35.7	Bedaso et al. 2010
739	Ethiopia (Africa)	Busidima Formation	Asbloe	~ 1470	0.7	Artiodactyla	Bovidae	Tragelaphini	Taurotragus	enamel	-3.7	34.6	Bedaso et al. 2010
740	Ethiopia (Africa)	Busidima Formation	Asbloe	~ 1470	0.7	Artiodactyla	Hippopotamidae	-	-	enamel	-1	30.3	Bedaso et al. 2010
741	Ethiopia (Africa)	Busidima Formation	Asbloe	~ 1470	0.7	Artiodactyla	Hippopotamidae	-	-	enamel	-1.5	27.1	Bedaso et al. 2010
742	Ethiopia (Africa)	Busidima Formation	Asbloe	~ 1470	0.7	Artiodactyla	Hippopotamidae	-	-	enamel	-1.4	24.3	Bedaso et al. 2010
743	Ethiopia (Africa)	Busidima Formation	Asbloe	~ 1470	0.7	Artiodactyla	Suidae	-	Phacochoerus	enamel	-0.4	32.1	Bedaso et al. 2010
744	Ethiopia (Africa)	Busidima Formation	Asbloe	~ 1470	0.7	Artiodactyla	Suidae	-	Kolpochoerus majus	enamel	-0.3	30.2	Bedaso et al. 2010
745	Ethiopia (Africa)	Busidima Formation	Asbloe	~ 1470	0.7	Artiodactyla	Suidae	-	Kolpochoerus majus	enamel	0.2	31.7	Bedaso et al. 2010
746	Ethiopia (Africa)	Busidima Formation	Asbloe	~ 1470	0.7	Artiodactyla	Giraffidae	-	Giraffa	enamel	-8.5	32.2	Bedaso et al. 2010
747	Ethiopia (Africa)	Busidima Formation	Asbloe	~ 1470	0.7	Artiodactyla	Giraffidae	-	Giraffa	enamel	-8.9	39.5	Bedaso et al. 2010
748	Ethiopia (Africa)	Busidima Formation	Asbloe	~ 1470	0.7	Perissodactyla	Equidae	-	Equus	enamel	1.2	32	Bedaso et al. 2010
749	Ethiopia (Africa)	Busidima Formation	Asbloe	~ 1470	0.7	Perissodactyla	Equidae	-	Equus	enamel	0.4	33.8	Bedaso et al. 2010
750	Ethiopia (Africa)	Busidima Formation	Asbloe	~ 1470	0.7	Perissodactyla	Equidae	-	Equus	enamel	1.1	34.3	Bedaso et al. 2010
751	Ethiopia (Africa)	Busidima Formation	Asbloe	~ 1470	0.7	Perissodactyla	Equidae	-	Equus	enamel	1	31.4	Bedaso et al. 2010
752	Ethiopia (Africa)	Busidima Formation	Asbloe	~ 1470	0.7	Perissodactyla	Equidae	-	Equus	enamel	-0.6	30.3	Bedaso et al. 2010
753	Ethiopia (Africa)	Busidima Formation	Asbloe	~ 1470	0.7	Perissodactyla	Equidae	-	Equus	enamel	1	32.2	Bedaso et al. 2010

## Sheet: Table S5
Table S5. Stable carbon isotopic comparison of fauna tooth enamel from eastern Africa archaeological sites (2.1 - 0.6 Ma).
	median δ¹³C values
	Hippopotamidae	Bovidae	Equidae	Suidae	Hyaenidae	Giraffidae
Lake Turkana Basin	-1.3	-1.2	0.1	-0.5	-	-12.1
Melka Kunture	-0.075	1.9	0.1	0.9	0.9	2.1
Olduvai Gorge	-0.1	0.5	1	-0.6	-2	-3.2
Busidima Formation	-1.3	0.7	1	-0.6	-	-8.7

## Sheet: Table S6
Table S6. Stable oxygen isotopic comparison of fauna tooth enamel from eastern Africa archaeological sites (2.1 - 0.6 Ma).
	median δ¹⁸O values
	Hippopotamidae	Bovidae	Equidae	Suidae	Hyaenidae	Giraffidae
Lake Turkana Basin	26.6	31.1	31	30.5	-	31
Melka Kunture	24.3	26.8	26.7	27.3	25	28.8
Olduvai Gorge	27.4	29.4	29	28.3	25.8	31.4
Busidima Formation	27.1	31.8	32.1	30.2	-	35.8
